# Supplementary material for: Novel Plant and fungi-based Alternatives Support Nutritional Adequacy of Diets and Reduce Their Environmental Impacts
Source: Curr Dev Nutr. 2026 Mar 12;10(4):107669. doi: 10.1016/j.cdnut.2026.107669 (PMC13091752; doi:10.1016/j.cdnut.2026.107669)
Supplement: multimedia component 2 [file mmc2.xlsx]

## Sheet: README
	Supplementary Materials 2 for
	Novel plant-based alternatives support nutritional adequacy of diets and reduce their environmental impacts
	Authors:	Sarah E. Nájera Espinosa,* Arli G. Zarate-Ortiz, Genevieve Hadida, Jacqueline Tereza Da Silva, Alexander Vonderschmidt, Edith Monica Esievo, Tony Carr , Anouk Reuzé and Pauline Scheelbeek*
		*Corresponding authors: sarah.najera-espinosa@lshtm.ac.uk; pauline.scheelbeek@lshtm.ac.uk
	STRUCTURE
	Datasheet title	Description
	Men_100g	Table S2.1. Nutrient and environmental outcomes and cost of all foods in the basic basket for men in 100g basis
	Women_100g	Table S2.2. Nutrient and environmental outcomes and cost of all foods in the basic basket for women in 100g basis
	PB_substitutes	Table S2.3. Nutrient and environmental outcomes and cost of the most popular, most inexpensive and nutritionally balanced novel plant-based foods substituting processed meat, milk and yogurt on a 100g basis
	Men_weekly	Table S2.4. Weekly nutrient and environmental outcomes between the basic basket versus new baskets substituting processed meat, milk and yogurt with the most popular, most inexpensive and nutritionally balanced novel plant-based foods for men
	Women_weekly	Table S2.5. Weekly nutrient and environmental outcomes between the basic basket versus new baskets substituting processed meat, milk and yogurt with the most popular, most inexpensive and nutritionally balanced novel plant-based foods for women
	Pb_meats	Table S2.6. Nutrient profiling model score, Nutri-score, NOVA category and total price per product per 100g for the most purchased novel plant-based meat alternatives to meat and dairy identified in Kantar’s Worldpanel Take Home dataset.
	PB_drinks	Table S2.7. Nutrient profiling model score, Nutri-score, NOVA category and total price per product per 100ml for the most purchased novel plant-based drinks alternatives to meat and dairy identified in Kantar’s Worldpanel Take Home dataset.
	PB_yogurts	Table S2.8. Nutrient profiling model score, Nutri-score, NOVA category and total price per product per 100g for the most purchased novel plant-based yogurts alternatives to meat and dairy identified in Kantar’s Worldpanel Take Home dataset.
	Units/abreviation	Nutrient/Environmental outcome
	Kilojoules (KJ), kilocalories (Kcal)	Energy
	Grams (g)	Fat, Saturated fat, carbohydrate, total sugars, free sugars, fibre, protein, red and processed meats, fruits and vegetables
	Miligrams (mg)	Sodium, riboflavin, calcium, iron, iodine
	Micrograms (mcg)	Vitamin D and B12
	Kilograms of CO2 equivalent (Kg CO2e)	Greenhouse gas emmissions (GHG)
	Square meters (m2)	Land use (land)
	Liters (L)	Water use
	Great British Pound (GPB)	Cost
	Week (wk)

## Sheet: Men_100g
Table S2.1. Nutrient and environmental outcomes and cost of all foods in the basic basket for men in 100g basis
				per 100g/ml
	UK_FCT_code & basket number	Food group	Food_Name	energy_kJ	energy_kcal	fat_g	saturated_fat_g	carbohydrate_g	total_sugars_g	free_sugars_g	fibre_g	protein_g	sodium_mg	vit_D_mcg	riboflavin_mg	vit_B12_mcg	calcium_mg	iron_mg	iodine_mcg	red_processed_meat_g	fruit_and_veg_g	median_GHG_wavg_kgCO2eq	median_land_wavg_square_meters	median_WaterUse_wavg_L	price_GBP
1	11-788	Grains and cereals (Minimally processed)	Porridge oats, unfortified	1614	381	8.1	1.28	70.7	0.3	0	7.8	10.9	1	0	0.05	0	50	3.64	0	0	0	0.135914	0.498048	24.634	0.125
2	11-716	Grains and cereals (Minimally processed)	Pasta, white, dried, raw	1461	343	1.6	0.23	75.6	2.1	0	NA	11.3	2	0	0.03	0	24	1.59	0	0	0	0.1079	0.344875	35.5214	0.056
3	11-981	Grains and cereals (Processed)	Bread, wholemeal, average	922	217	2.5	0.46	42	2.8	0	7	9.4	400	0	0.05	0	106	2.4	NA	0	0	0.0686346	0.213512	19.1565	0.09375
4	11-986	Grains and cereals (Processed)	Bread rolls, wholemeal	1037	244	3.3	0.8	46.1	2.6	0	5.5	10.4	380	0	0.09	0	87	2.4	6	0	0	0.0686346	0.213512	19.1565	0.382353
5	11-773	Grains and cereals (Processed)	Breakfast cereal, wheat biscuits, Weetabix type, fortified	1412	332	1.9	0.26	72.7	3.9	0	9.7	10.5	260	0	1.2	0	30	11.9	0	0	0	0.125161	0.364281	35.5251	0.784314
6	11-1145	Grains and cereals (Processed)	Bread, white, average	1004	236	2.1	NA	48.7	3	0	2.9	8.7	400	0	0.07	0	155	1.5	NA	0	0	0.058396	0.183765	17.4248	0.366667
7	11-988	Grains and cereals (Processed)	Croissants	1563	373	19.7	9.76	43.3	5.3	0	3.1	8.3	330	0.1	0.16	0	75	1.1	NA	0	0	0.175778	0.267324	32.1357	1.15672
8	11-781	Grains and cereals (Processed)	Muesli, Swiss style, no added sugar or salt, unfortified	1516	357	5.9	1.19	70.7	13	0	8.5	9.8	66	0	0.37	0	78	2.67	19	0	0	0.181088	0.476331	42.4238	0.24
9	13-489	Tubers (Minimally processed and processed)	Potatoes, old, raw, flesh only	349	82	0.1	0.03	19.6	0.9	0	2	1.9	2	0	0.01	0	7	0.32	1	0	0	0.0859339	0.201161	5.50696	0.0695
10	13-488	Tubers (Minimally processed and processed)	Potato chips, oven ready, with batter, baked	852	202	6.1	1.3	35.6	0.4	0	3.3	3.4	193	0	0.11	0	17	0.7	1	0	0	0.0716313	0.204857	6.45464	0.252632
11	13-533	Tubers (Minimally processed and processed)	Potato products, shaped, frozen, baked	799	190	8.3	0.89	28.1	0.4	0	2.7	2.5	254	0	0.02	0	29	0.74	NA	0	0	0.0750503	0.152352	7.79117	0.253333
12	12-307	Milk & Other Dairy	Milk, skimmed, pasteurised, average	144	34	0.3	0.13	4.8	4.8	0	0	3.5	44	0	0.22	0.8	125	0.03	30	0	0	0.199627	0.0966418	16.5039	0.106195
13	12-346	Milk & Other Dairy	Cheese, Cheddar, English	1725	416	34.9	21.68	0.1	0.1	0	0	25.4	723	0.3	0.39	2.4	739	0.3	30	0	0	0.3754	0.384282	31.0775	1.11364
14	17-299	Milk & Other Dairy	Dips, sour-cream based, assorted flavours	1482	360	37	NA	4	2	0	NA	2.9	330	NA	NA	0	72	0.4	NA	0	0	0.345906	0.381525	30.389	0.5
15	12-375	Milk & Other Dairy	Yogurt, whole milk, fruit	463	109	3	2.01	17.7	16.6	12.6	NA	4	58	0.1	0.16	0.3	122	0.12	27	0	9	0.332517	0.334041	30.9867	0.434783
16	12-937	Eggs	Eggs, chicken, whole, raw	547	131	9	2.52	0	0	0	0	12.6	154	3.2	0.5	2.7	46	1.72	50	0	0	0.315068	0.333346	28.832	0.5
17	18-469	Meat and fish (Minimally processed)	Beef, mince, raw	934	225	16.2	6.94	0	0	0	0	19.7	80	0.7	0.13	2	9	1.4	9	100	0	4.19068	8.77448	365.293	0.876
18	18-468	Meat and fish (Minimally processed)	Beef, lean, average, raw	542	129	4.3	1.74	0	0	0	0	22.5	63	0.5	0.21	2	5	2.7	10	100	0	4.19068	8.77448	365.293	1.0475
19	18-293	Meat and fish (Minimally processed)	Chicken, leg quarter, raw, meat and skin	803	193	13.3	3.6	0	0	0	NA	18.3	80	0.5	0.27	1	7	0.8	8	0	0	0.625119	0.706221	39.7148	0.6
20	18-488	Meat and fish (Minimally processed)	Chicken, meat, average, raw	457	108	2.1	0.6	0	0	0	0	22.3	77	0.1	0.18	0	6	0.7	6	0	0	0.625119	0.706221	39.7148	0.599048
21	19-497	Meat (Processed)	Bacon rashers, back, raw	891	215	16.5	6.2	0	0	0	0	16.5	1140	0.3	0.11	0	5	0.4	5	100	0	1.16669	1.53796	155.322	0.75
22	19-496	Meat (Processed)	Ham	451	107	3.3	1.1	1	1	0	0.1	18.4	800	NA	0.17	1	7	0.7	5	100	0	0.943366	1.28154	128.64	1.6
23	19-510	Meat (Processed)	Sausages, pork, raw	1282	309	25	9.15	9.6	2.8	0	2.8	11.9	470	0.9	0.11	1	103	0.9	7	100	0	0.880011	1.15605	129.217	0.609756
24	16-356	Meat and fish (Minimally processed)	Salmon, farmed, flesh only, raw	902	217	15	2.77	0	0	0	0.2	20.4	43	4.7	0.07	4.4	10	0.33	12	0	0	0.961672	0.448357	46.5153	1.86538
25	16-416	Meat and fish (Minimally processed)	Tuna, canned in brine, drained	460	109	1	0.3	0	0	0	0	24.9	293	1.1	0.11	3.4	10	1.51	12	0	0	1.00077	0.519468	284.522	1.97917
26	13-574	Meat alternatives	Quorn, pieces, as purchased	307	73	1.4	0.4	1.1	0.4	0	8.3	14	300	0	0.39	0.3	NA	0.6	NA	0	0	0.105838	0.388774	8.14505	2.14286
27	13-496	Vegetables (Minimally processed and processed)	Carrots, old, raw	146	34	0.4	0.1	7.7	7.2	0	3.9	0.5	27	0	0.01	0	26	0.23	0	0	100	0.0300673	0.027075	2.89953	0.065
28	13-352	Vegetables (Minimally processed and processed)	Spring onions, bulbs and tops, raw	98	23	0.5	0.1	3	2.8	0	NA	2	7	0	0.03	0	39	1.9	NA	0	100	0.087823	0.118144	0.812944	0.59
29	13-505	Vegetables (Minimally processed and processed)	Mushrooms, white, raw	29	7	0.2	0.04	0.3	0.3	0	0.7	1	4	0	0.27	0	3	0.21	2	0	100	0.128999	0.171609	37.8226	0.268
30	13-517	Vegetables (Minimally processed and processed)	Tomatoes, standard, raw	61	14	0.1	0.03	3	3	0	1	0.5	2	0	0.01	0	8	0.24	2	0	100	0.233643	0.0934104	30.0403	0.263889
31	13-438	Legumes (Minimally processed and processed)	Peas, raw	344	83	1.5	0.56	11.3	2.3	0	5.3	6.9	1	0	0.02	0	21	2.8	2	0	100	0.10094	0.663039	37.188	0.145
32	99-991	Vegetables (Minimally processed and processed)	Mixed Leaves	63.67	15	0.37	0.06	0.53	0.47	0	1.4	2.47	23	0	0.14	0	119.67	1.09	3.33	0	100	0.0946352	0.0843823	20.5583	1.33333
33	13-523	Vegetables (Minimally processed and processed)	Cucumber, raw, flesh and skin	60	14	0.6	NA	1.2	1.2	0	0.7	1	4	0	0.02	0	21	0.3	3	0	100	0.0894532	0.122959	13.8828	0.445
34	13-524	Vegetables (Minimally processed and processed)	Pepper, capsicum, red, raw	89	21	0.2	0.05	4.3	4.2	0	2.2	0.8	1	0	0.06	0	7	0.39	3	0	100	0.0921218	0.125134	36.6751	0.323529
35	13-509	Vegetables (Minimally processed and processed)	Cabbage, white, raw	101	24	0.1	0	4.8	4.8	0	3	1.2	7	0	0.02	0	56	0.39	2	0	100	0.102315	0.130715	18.9045	0.115942
36	13-499	Vegetables (Minimally processed and processed)	Onions, raw	150	35	0.1	0	8	6.2	0	2.2	1	3	0	0.02	0	30	0.3	2	0	100	0.087823	0.118144	0.812944	0.1
37	13-244	Vegetables (Minimally processed and processed)	Garlic, raw	411	98	0.6	0.1	16.3	1.6	0	NA	7.9	4	0	0.03	0	19	1.9	3	0	100	0.0919966	0.125195	36.0527	0.95
38	13-530	Vegetables (Minimally processed and processed)	Tomatoes, canned, whole contents	80	19	0.1	0.01	3.8	3.8	1.9	0.8	1.1	5	0	0.04	0	11	0.57	3	0	65	0.142087	0.0926016	25.1033	0.176211
39	13-532	Legumes (Minimally processed and processed)	Baked beans, canned in tomato sauce	343	81	0.5	0.09	15	4.8	4.8	4.9	5	261	0	0.03	0	42	1.42	0	0	86	0.121657	0.69098	7.22492	0.375
40	14-319	Fruits (Minimally processed)	Apples, eating, raw, flesh and skin	215	51	0.5	0.12	11.6	11.6	0	1.2	0.6	1	0	0.04	0	5	0.09	4	0	100	0.0437567	0.065696	6.52462	0.252976
41	14-318	Fruits (Minimally processed)	Bananas, flesh only	348	81	0.1	0.04	20.3	18.1	0	1.4	1.2	0	0	0.04	0	6	0.27	3	0	100	0.0933907	0.102054	79.726	0.09
42	14-365	Fruits (Minimally processed)	Pears, average, raw, flesh only	190	44	0.1	0.01	11.3	11.3	0	2.7	0.3	1	0	0.04	0	7	0.14	1	0	100	0.0437567	0.065696	6.52462	0.26
43	14-326	Fruits (Minimally processed)	Citrus fruit, soft/easy peelers, flesh only	173	41	0.2	0.04	9.6	9.6	0	1.5	0.7	1	0	0.03	0	25	0.09	1	0	100	0.0534356	0.0682375	15.2743	0.225
44	14-330	Fruits (Processed)	Orange juice, ambient, UHT	146	34	0	0	8.5	8.5	8.5	0	0.6	3	0	0.02	0	12	0.07	1	0	0	0.0440999	0.067558	11.3155	0.2
45	14-329	Fruits (Processed)	Orange juice, chilled	153	36	0	0	8.6	8.6	8.6	0	0.9	1	0	0.02	0	8	0.07	1	0	0	0.0440999	0.067558	11.3155	0.12
46	14-263	Dried fruit and nuts	Sultanas	1171	275	0.4	NA	69.4	69.4	0	NA	2.7	19	0	0.05	0	64	2.2	NA	0	0	0.265426	0.767842	181.821	0.19
47	17-693	Snacks	Potato crisps, low fat	1924	458	21.5	1.85	63.5	1.5	0	NA	6.6	730	0	0.14	0	36	1.8	NA	0	0	0.141578	0.434301	22.9981	2.66667
48	17-367	Condiments, spices and sauces	Salt	0	0	0	0	0	0	0	0	0	39300	0	0	0	10	0.3	44	0	0	0.0872456	0.127522	22.7269	0.233333
49	13-880	Condiments, spices and sauces	Pepper, black	NA	NA	3.3	1.39	NA	0.6	0	25.3	10.4	20	0	0.18	0	443	9.71	NA	0	0	0.0872456	0.127522	22.7269	3
50	17-724	Condiments, spices and sauces	Gravy instant granules	1714	407	16.1	10.66	65.2	5.3	0	1.6	4.4	5300	0	NA	0	22	0.5	NA	0	0	0.16799	0.184672	22.1706	1.47368
51	13-879	Condiments, spices and sauces	Paprika	NA	NA	12.9	2.14	NA	10.3	3.6	34.9	14.1	68	0	1.23	0	229	21.14	NA	0	0	0.0872456	0.127522	22.7269	2.83333
52	17-517	Condiments, spices and sauces	Yeast extract	763	180	0.4	NA	3.5	1.6	1.6	0	40.7	4300	0	11.9	14.5	70	2.9	49	0	0	0.251574	0.250526	104.997	1.2
53	17-654	Condiments, spices and sauces	Mayonnaise, standard, retail	2824	686	74.8	5.65	2.4	2.4	2.4	0	1.1	131	0	0.1	0.3	2	0.16	7	0	0	0.0948249	0.24677	19.173	0.191111
54	17-073	Fruits (Processed)	Jam, fruit with edible seeds	1114	261	0	0	69	69	0	NA	0.6	29	0	0	0	12	0.2	7	0	0	0.251574	0.250526	104.997	0.196035
55	17-686	Butter, oils and spreads	Oil, vegetable, average	3696	899	99.9	6.6	0	0	0	0	0	0	0	0	0	0	0.1	0	0	0	0.364644	1.85897	38.8247	0.235
56	12-499	Butter, oils and spreads	Fat spread, low fat (26-39%), polyunsaturated	1394	339	36.9	8.55	1.8	1.3	0	0	0	482	8.4	0	0	4	0.01	NA	0	0	0.2057	0.275833	18.4826	0.46
57	17-661	Butter, oils and spreads	Butter, unsalted	3059	744	82.2	52.09	0.6	0.6	0	0	0.6	8	0.9	0.07	0.3	18	0	38	0	0	0.2057	0.275833	18.4826	0.676
58	17-050	Added sugar	Honey	1229	288	0	0	76.4	76.4	0	0	0.4	11	0	0.05	0	5	0.4	0	0	0	0.251574	0.250526	104.997	0.882353
59	11-812	Snacks	Chocolate covered wafer biscuit	2130	509	28.6	17.5	61.1	45.1	45.1	2.7	5.5	90	0	0.2	0	167	2.37	22	0	0	0.729483	1.01827	67.5678	1.07354
60	11-814	Snacks	Flapjacks, retail	1821	434	22.8	10.25	55.7	29.2	29.2	5.2	5.1	194	0	0.03	0	52	1.88	0	0	0	0.283153	0.344381	52.3431	0.666667
61	11-823	Snacks	Oatcakes, plain, retail	1904	453	20	5.67	62.8	3.2	0	9.4	9.3	796	0	0.09	0	57	3.82	1	0	0	0.213343	0.342861	40.4856	0.4
62	11-799	Snacks	Biscuits, digestive, plain	1943	463	21.3	7.71	65.6	17.5	17.5	3.8	6.2	561	0	0.02	0	95	1.8	0	0	0	0.213343	0.342861	40.4856	0.216667
63	11-527	Snacks	Cake, chocolate fudge	1509	358	14.3	4.57	55.7	43.5	42.5	1.9	5.2	265	0.4	0.06	0	67	3.11	NA	0	0	0.204901	0.275367	51.0886	1
64	18-506	Ready meals	Pie, beef, puff or shortcrust pastry, individual, retail	1220	292	17.7	7.9	25.5	1.2	1.1	2.1	9.2	346	0	0.15	1.2	49	1.17	3	23	0	0.440257	0.522654	48.2159	0.484155
65	11-1135	Ready meals	Yorkshire pudding, made with skimmed milk, homemade	801	190	7.4	1.23	25.9	3.6	0	1.1	6.8	54	0.4	0.21	1	123	0.8	28	0	0	0.149212	0.273213	32.4572	0.675676
66	17-713	Ready meals	Soup, mushroom, cream of, canned	192	46	3	0.5	3.9	0.8	0.8	NA	1.1	230	0	0.05	0	30	0.3	3	0	7	0.0918012	0.117807	11.8026	0.155
67	17-652	Ready meals	Soup, cream of tomato, canned	215	51	2	0.27	7.8	5.5	5.5	0.6	0.9	245	0	0.11	0	14	0.23	2	0	182	0.0918012	0.117807	11.8026	0.155
68	17-165	Coffee and tea	Tea, black, infusion, average	2	0	0	0	0	0	0	0	0.1	0	0	0.02	0	0	0	0	0	0	1.89344	2.53264	2.04731	0.5
69	17-158	Coffee and tea	Coffee, powder, instant	320	75	0	0	4.5	0	0	0	14.6	81	0	0.21	0	140	4.6	0	0	0	0.760303	0.658486	31.1481	1.125

## Sheet: Women_100g
Table S2.2. Nutrient and environmental outcomes and cost of all foods in the basic basket for women in 100g basis
				per 100g/ml
	UK_FCT_code & basket number	Food group	Food_Name	energy_kJ	energy_kcal	fat_g	saturated_fat_g	carbohydrate_g	total_sugars_g	free_sugars_g	fibre_g	protein_g	sodium_mg	vit_D_mcg	riboflavin_mg	vit_B12_mcg	calcium_mg	iron_mg	iodine_mcg	red_processed_meat_g	fruit_and_veg_g	median_GHG_wavg_kgCO2eq	median_land_wavg_square_meters	median_WaterUse_wavg_L	price_GBP
1	11-788	Grains and cereals (Minimally processed)	Porridge oats, unfortified	1614	381	8.1	1.28	70.7	0.3	0	7.8	10.9	1	0	0.05	0	50	3.64	0	0	0	0.135914	0.498048	24.634	0.125
2	11-716	Grains and cereals (Minimally processed)	Pasta, white, dried, raw	1461	343	1.6	0.23	75.6	2.1	0	NA	11.3	2	0	0.03	0	24	1.59	0	0	0	0.1079	0.344875	35.5214	0.15
3	11-716	Grains and cereals (Minimally processed)	Pasta, white, dried, raw	1461	343	1.6	0.23	75.6	2.1	0	NA	11.3	2	0	0.03	0	24	1.59	0	0	0	0.1079	0.344875	35.5214	0.15
4	11-861	Grains and cereals (Minimally processed)	Rice, white, long grain, raw	1513	355	1	0.25	85.1	0.2	0	1.1	6.7	1	0	0	0	16	0.26	0	0	0	0.438413	0.29322	239.291	0.125
5	11-981	Grains and cereals (Processed)	Bread, wholemeal, average	922	217	2.5	0.46	42	2.8	0	7	9.4	400	0	0.05	0	106	2.4	NA	0	0	0.0686346	0.213512	19.1565	0.09375
6	11-986	Grains and cereals (Processed)	Bread rolls, wholemeal	1037	244	3.3	0.8	46.1	2.6	0	5.5	10.4	380	0	0.09	0	87	2.4	6	0	0	0.0686346	0.213512	19.1565	0.382353
7	11-925	Grains and cereals (Processed)	Tortilla, wheat, soft	1206	285	5.7	2.5	53.9	2	0	3.6	7.8	622	0	0.01	0	148	1.6	0	0	0	0.0707732	0.200583	17.8367	0.422343
8	11-773	Grains and cereals (Processed)	Breakfast cereal, wheat biscuits, Weetabix type, fortified	1412	332	1.9	0.26	72.7	3.9	0	9.7	10.5	260	0	1.2	0	30	11.9	0	0	0	0.125161	0.364281	35.5251	0.784314
9	11-775	Grains and cereals (Processed)	Breakfast cereal, shredded wheat type, unfortified	1417	333	2.5	0.34	71.2	0.6	0	12.2	10.9	4	0	0.04	0	39	2.8	0	0	0	0.145982	0.345597	40.1071	0.518519
10	13-489	Tubers (Minimally processed and processed)	Potatoes, old, raw, flesh only	349	82	0.1	0.03	19.6	0.9	0	2	1.9	2	0	0.01	0	7	0.32	1	0	0	0.0859339	0.201161	5.50696	0.0695
11	13-488	Tubers (Minimally processed and processed)	Potato chips, oven ready, with batter, baked	852	202	6.1	1.3	35.6	0.4	0	3.3	3.4	193	0	0.11	0	17	0.7	1	0	0	0.0716313	0.204857	6.45464	0.252632
12	12-307	Milk & Other Dairy	Milk, skimmed, pasteurised, average	144	34	0.3	0.13	4.8	4.8	0	0	3.5	44	0	0.22	0.8	125	0.03	30	0	0	0.199627	0.0966418	16.5039	0.106195
13	12-346	Milk & Other Dairy	Cheese, Cheddar, English	1725	416	34.9	21.68	0.1	0.1	0	0	25.4	723	0.3	0.39	2.4	739	0.3	30	0	0	0.3754	0.384282	31.0775	1.11364
14	12-184	Milk & Other Dairy	Yogurt, whole milk, plain	333	79	3	1.91	7.8	7.8	0	0	5.7	80	0	0.27	0.2	200	0.1	63	0	0	0.332517	0.334041	30.9867	0.566667
15	12-375	Milk & Other Dairy	Yogurt, whole milk, fruit	463	109	3	2.01	17.7	16.6	12.6	NA	4	58	0.1	0.16	0.3	122	0.12	27	0	9	0.332517	0.334041	30.9867	0.434783
16	12-937	Eggs	Eggs, chicken, whole, raw	547	131	9	2.52	0	0	0	0	12.6	154	3.2	0.5	2.7	46	1.72	50	0	0	0.315068	0.333346	28.832	0.5
17	18-469	Meat and fish (Minimally processed)	Beef, mince, raw	934	225	16.2	6.94	0	0	0	0	19.7	80	0.7	0.13	2	9	1.4	9	100	0	4.19068	8.77448	365.293	0.876
18	18-488	Meat and fish (Minimally processed)	Chicken, meat, average, raw	457	108	2.1	0.6	0	0	0	0	22.3	77	0.1	0.18	0	6	0.7	6	0	0	0.625119	0.706221	39.7148	0.599048
19	19-659	Meat (Processed)	Bacon rashers, back, smoked, grilled	1216	293	22.1	8.3	0	0	0	0	23.4	1390	0.6	0.16	1	7	0.7	7	100	0	1.16669	1.53796	155.322	0.483333
20	19-496	Meat (Processed)	Ham	451	107	3.3	1.1	1	1	0	0.1	18.4	800	NA	0.17	1	7	0.7	5	100	0	0.943366	1.28154	128.64	1.6
21	19-510	Meat (Processed)	Sausages, pork, raw	1282	309	25	9.15	9.6	2.8	0	2.8	11.9	470	0.9	0.11	1	103	0.9	7	100	0	0.880011	1.15605	129.217	0.609756
22	19-538	Meat (Processed)	Chicken slices	482	114	1.5	0.4	2	0.2	0	0.3	23.2	580	0.2	0.18	0	13	0.4	5	100	0	0.955024	0.937698	50.086	0.572
23	16-356	Meat and fish (Minimally processed)	Salmon, farmed, flesh only, raw	902	217	15	2.77	0	0	0	0.2	20.4	43	4.7	0.07	4.4	10	0.33	12	0	0	0.961672	0.448357	46.5153	1.86538
24	16-416	Meat and fish (Minimally processed)	Tuna, canned in brine, drained	460	109	1	0.3	0	0	0	0	24.9	293	1.1	0.11	3.4	10	1.51	12	0	0	1.00077	0.519468	284.522	1.97917
25	13-574	Meat alternatives	Quorn, pieces, as purchased	307	73	1.4	0.4	1.1	0.4	0	8.3	14	300	0	0.39	0.3	NA	0.6	NA	0	0	0.105838	0.388774	8.14505	2.14286
26	13-502	Vegetables (Minimally processed and processed)	Broccoli, green, raw	146	34	0.6	0.15	3.2	1.9	0	4	4.3	9	0	0.12	0	48	1.06	2	0	100	0.102315	0.130715	18.9045	0.116667
27	13-496	Vegetables (Minimally processed and processed)	Carrots, old, raw	146	34	0.4	0.1	7.7	7.2	0	3.9	0.5	27	0	0.01	0	26	0.23	0	0	100	0.0300673	0.027075	2.89953	0.065
28	13-352	Vegetables (Minimally processed and processed)	Spring onions, bulbs and tops, raw	98	23	0.5	0.1	3	2.8	0	NA	2	7	0	0.03	0	39	1.9	NA	0	100	0.087823	0.118144	0.812944	0.59
29	13-505	Vegetables (Minimally processed and processed)	Mushrooms, white, raw	29	7	0.2	0.04	0.3	0.3	0	0.7	1	4	0	0.27	0	3	0.21	2	0	100	0.128999	0.171609	37.8226	0.268
30	13-517	Vegetables (Minimally processed and processed)	Tomatoes, standard, raw	61	14	0.1	0.03	3	3	0	1	0.5	2	0	0.01	0	8	0.24	2	0	100	0.233643	0.0934104	30.0403	0.263889
31	13-438	Legumes (Minimally processed and processed)	Peas, raw	344	83	1.5	0.56	11.3	2.3	0	5.3	6.9	1	0	0.02	0	21	2.8	2	0	100	0.10094	0.663039	37.188	0.145
32	13-622	Vegetables (Minimally processed and processed)	Sweetcorn, kernels, raw	254	60	1.8	0.2	8.1	2	0	NA	3.4	1	0	0.05	0	3	0.7	NA	0	100	0.10094	0.663039	37.188	0.175
33	99-991	Vegetables (Minimally processed and processed)	Mixed Leaves	63.67	15	0.37	0.06	0.53	0.47	0	1.4	2.47	23	0	0.14	0	119.67	1.09	3.33	0	100	0.0946352	0.0843823	20.5583	1.33333
34	13-523	Vegetables (Minimally processed and processed)	Cucumber, raw, flesh and skin	60	14	0.6	NA	1.2	1.2	0	0.7	1	4	0	0.02	0	21	0.3	3	0	100	0.0894532	0.122959	13.8828	0.445
35	13-524	Vegetables (Minimally processed and processed)	Pepper, capsicum, red, raw	89	21	0.2	0.05	4.3	4.2	0	2.2	0.8	1	0	0.06	0	7	0.39	3	0	100	0.0921218	0.125134	36.6751	0.323529
36	99-992	Vegetables (Minimally processed and processed)	Stir fry Veg	107.83	25.33	0.22	0.04	5.33	4.87	0	2.7	0.85	7.17	0	0.02	0	22.33	0.36	1.83	0	100	0.0873728	0.123453	33.4526	0.46875
37	13-530	Vegetables (Minimally processed and processed)	Tomatoes, canned, whole contents	80	19	0.1	0.01	3.8	3.8	1.9	0.8	1.1	5	0	0.04	0	11	0.57	3	0	65	0.142087	0.0926016	25.1033	0.176211
38	13-531	Vegetables (Minimally processed and processed)	Tomato puree	287	67	0.2	0.04	12.9	12.9	12.9	4.7	4.4	49	0	0.12	0	45	1.45	NA	0	58	0.224679	0.0894405	29.422	0.325
39	13-532	Legumes (Minimally processed and processed)	Baked beans, canned in tomato sauce	343	81	0.5	0.09	15	4.8	4.8	4.9	5	261	0	0.03	0	42	1.42	0	0	89	0.121657	0.69098	7.22492	0.107143
40	14-319	Fruits (Minimally processed)	Apples, eating, raw, flesh and skin	215	51	0.5	0.12	11.6	11.6	0	1.2	0.6	1	0	0.04	0	5	0.09	4	0	100	0.0437567	0.065696	6.52462	0.252976
41	14-318	Fruits (Minimally processed)	Bananas, flesh only	348	81	0.1	0.04	20.3	18.1	0	1.4	1.2	0	0	0.04	0	6	0.27	3	0	100	0.0933907	0.102054	79.726	0.09
42	14-365	Fruits (Minimally processed)	Pears, average, raw, flesh only	190	44	0.1	0.01	11.3	11.3	0	2.7	0.3	1	0	0.04	0	7	0.14	1	0	100	0.0437567	0.065696	6.52462	0.26
43	14-326	Fruits (Minimally processed)	Citrus fruit, soft/easy peelers, flesh only	173	41	0.2	0.04	9.6	9.6	0	1.5	0.7	1	0	0.03	0	25	0.09	1	0	100	0.0534356	0.0682375	15.2743	0.225
44	14-330	Fruits (Processed)	Orange juice, ambient, UHT	146	34	0	0	8.5	8.5	8.5	0	0.6	3	0	0.02	0	12	0.07	1	0	0	0.0440999	0.067558	11.3155	0.2
45	14-329	Fruits (Processed)	Orange juice, chilled	153	36	0	0	8.6	8.6	8.6	0	0.9	1	0	0.02	0	8	0.07	1	0	0	0.0440999	0.067558	11.3155	0.12
46	14-880	Dried fruit and nuts	Nuts, mixed	2407	581	49.1	7.72	11.6	5.6	0	NA	23.8	5	0	0.22	0	94	2.93	16	0	0	0.265426	0.767842	181.821	2
47	17-693	Snacks	Potato crisps, low fat	1924	458	21.5	1.85	63.5	1.5	0	NA	6.6	730	0	0.14	0	36	1.8	NA	0	0	0.141578	0.434301	22.9981	2.66667
48	17-367	Condiments, spices and sauces	Salt	0	0	0	0	0	0	0	0	0	39300	0	0	0	10	0.3	44	0	0	0.0872456	0.127522	22.7269	0.233333
49	13-880	Condiments, spices and sauces	Pepper, black	NA	NA	3.3	1.39	NA	0.6	0	25.3	10.4	20	0	0.18	0	443	9.71	NA	0	0	0.0872456	0.127522	22.7269	3
50	17-701	Condiments, spices and sauces	Dressing, French	1384	335	32.2	NA	11.7	6.7	6.7	0.5	0.3	600	0	0	0	NA	NA	NA	0	0	0.122157	0.180196	19.7873	0.8
51	12-593	Condiments, spices and sauces	Sauce, cheese, packet mix, dry	2033	486	28.4	17.6	40.9	5.6	0.3	1.7	19.3	2700	0.5	0.58	1.3	430	0.8	NA	0	0	0.16799	0.184672	22.1706	2.5
52	17-724	Condiments, spices and sauces	Gravy instant granules	1714	407	16.1	10.66	65.2	5.3	0	1.6	4.4	5300	0	NA	0	22	0.5	NA	0	0	0.16799	0.184672	22.1706	1.47368
53	17-629	Condiments, spices and sauces	Sauce, Chinese stir fry	390	92	1.3	0.12	19.9	16.7	16.7	0.9	1.4	570	0	0.03	0	15	1.12	13	0	0	0.0688943	0.104635	25.4085	0.791667
54	17-654	Condiments, spices and sauces	Mayonnaise, standard, retail	2824	686	74.8	5.65	2.4	2.4	2.4	0	1.1	131	0	0.1	0.3	2	0.16	7	0	0	0.0948249	0.24677	19.173	0.191111
55	17-073	Fruits (Processed)	Jam, fruit with edible seeds	1114	261	0	0	69	69	0	NA	0.6	29	0	0	0	12	0.2	7	0	0	0.251574	0.250526	104.997	0.196035
56	17-686	Butter, oils and spreads	Oil, vegetable, average	3696	899	99.9	6.6	0	0	0	0	0	0	0	0	0	0	0.1	0	0	0	0.364644	1.85897	38.8247	0.235
57	12-499	Butter, oils and spreads	Fat spread, low fat (26-39%), polyunsaturated	1394	339	36.9	8.55	1.8	1.3	0	0	0	482	8.4	0	0	4	0.01	NA	0	0	0.2057	0.275833	18.4826	0.46
58	17-063	Added sugar	Sugar, white	1680	394	0	0	105	105	0	0	0	5	0	0	0	10	0.2	0	0	0	0.183917	0.207122	73.5535	0.22
59	11-799	Snacks	Biscuits, digestive, plain	1943	463	21.3	7.71	65.6	17.5	17.5	3.8	6.2	561	0	0.02	0	95	1.8	0	0	0	0.213343	0.342861	40.4856	0.5
60	11-818	Snacks	Cereal bars, with fruit and/or nuts, with chocolate, unfortified	1835	436	18.3	8.43	66	40.7	32.3	5.1	6	221	0	0.08	0.1	73	1.92	6	0	0	0.305599	0.607711	65.6107	2.5
61	11-936	Ready meals	Pizza, cheese and tomato, retail	1148	272	9.8	4.12	36.1	3.9	3.9	2.9	12.2	397	0	0.15	0.4	217	1.09	17	0	0	0.214852	0.388872	33.3262	1.38889
62	18-506	Ready meals	Pie, beef, puff or shortcrust pastry, individual, retail	1220	292	17.7	7.9	25.5	1.2	1.1	2.1	9.2	346	0	0.15	1.2	49	1.17	3	0	0	0.440257	0.522654	48.2159	0.859031
63	17-712	Ready meals	Soup, vegetable, canned	164	39	0.6	NA	7.4	2.6	1.8	NA	1.4	230	0	0.02	0	12	0.4	NA	0	69	0.0918012	0.117807	11.8026	0.155
64	11-1135	Ready meals	Yorkshire pudding, made with skimmed milk, homemade	801	190	7.4	1.23	25.9	3.6	0	1.1	6.8	54	0.4	0.21	1	123	0.8	28	0	0	0.149212	0.273213	32.4572	0.675676
65	17-165	Coffee and tea	Tea, black, infusion, average	2	0	0	0	0	0	0	0	0.1	0	0	0.02	0	0	0	0	0	0	1.89344	2.53264	2.04731	0.5
66	17-158	Coffee and tea	Coffee, powder, instant	320	75	0	0	4.5	0	0	0	14.6	81	0	0.21	0	140	4.6	0	0	0	0.760303	0.658486	31.1481	1.125

## Sheet: PB_substitutes
Table S2.3. Nutrient and environmental outcomes and cost of the most popular, most inexpensive and nutritionally balanced novel plant-based foods substituting processed meat, milk and yogurt on a 100g basis
			per 100g/ml
	UK_FCT_code & basket number	Food_Name	energy_kJ	energy_kcal	fat_g	saturated_fat_g	carbohydrate_g	total_sugars_g	free_sugars_g	fibre_g	protein_g	sodium_mg	vit_D_mcg	riboflavin_mg	vit_B12_mcg	calcium_mg	iron_mg	iodine_mcg	red_processed_meat_g	fruit_and_veg_g	median_GHG_wavg_kgCO2eq	median_land_wavg_square_meters	median_WaterUse_wavg_L	price_GBP
	12-307	Milk, skimmed, pasteurised, average (Baseline for men and women)	144	34	0.3	0.13	4.8	4.8	0	0	3.5	44	0	0.22	0.8	125	0.03	30	0	0	0.199627	0.0966418	16.5039	0.106195
	New basket 1	Almond-based Drink (Most popular), Industry brand	53	13	1.1	0.1	0	0	0	0.3	0.4	56	0.75	0.21	0.38	120			0	2.3	0.0939129	0.0567068	9.16499	0.21
	New basket 2	Soy-based Drink (Most inexpensive), Industry brand	115	28	1.3	0.2	0.7	0.3	0.3	0.5	3	20	0.75	0.21	0.38	120		22.4	0	8	0.0939129	0.0567068	9.16499	0.05
	New basket 3	Soy-based Drink (Nutritionally balanced), Own-label	138	33	1.5	0.2	1.1	0.4	0.4	0.5	3.5	40	0.75	0.21	0.38	120		22.4	0	9	0.0939129	0.0567068	9.16499	0.12
	12-184	Yogurt, whole milk, plain (Baseline for women)	333	79	3	1.91	7.8	7.8	0	0	5.7	80	0	0.27	0.2	200	0.1	63	0	0	0.332517	0.334041	30.9867	0.566667
	New basket 4	Soy-based Yogurt (Most popular), natural, Industry brand	212	51	2.3	0.4	2.1	2.1	2.1	1	4	100	0.75		0.38	120			0	10.7	0.0486103	0.12062	22.3024	0.42
	New basket 5	Soy-based Yogurt (Most inexpensive), natural, Own-label	169	41	2.4	0.4	0	0	0	0.9	4.3	40	0.75			120			0	9	0.0486103	0.12062	22.3024	0.22
	New basket 6	Soy-based Yogurt (Nutritionally balanced), natural, Own-label	174	42	2.3	0.4	0	0	0	1.1	4.7	32	1.5		0.38	120		45	0	9	0.0486103	0.12062	22.3024	0.29
	12-375	Yogurt, whole milk, fruit (Baseline for men and women)	463	109	3	2.01	17.7	16.6	12.6	NA	4	58	0.1	0.16	0.3	122	0.12	27	0	9	0.332517	0.334041	30.9867	0.434783
	New basket 4	Soy-based Yogurt (Most popular), flavoured, Industry brand	280	66	2.2	0.4	7.5	7.5	7.5	0.9	3.7	80	0.75	0.21	0.38	120			0	9.9	0.0486103	0.12062	22.3024	0.42
	New basket 5	Soy-based Yogurt (Most inexpensive), flavoured, Industry brand	314	75	2	0.4	9.4	9.3	9.3	1	3.7	84	0.75	0.21	0.38	120			0	20.6	0.0486103	0.12062	22.3024	0.42
	New basket 6	Soy-based Yogurt (Nutritionally balanced), flavoured, Own-label	317	75	2.1	0.3	10	9.7	9.7	0.5	3.8	24				120			0	15	0.0486103	0.12062	22.3024	0.32
	19-497	Bacon rashers, back, raw (Baseline for men)	891	215	16.5	6.2	0	0	0	0	16.5	1140	0.3	0.11	0	5	0.4	5	100	0	1.16669	1.53796	155.322	0.75
	19-659	Bacon rashers, back, smoked, grilled (Baseline for women)	1216	293	22.1	8.3	0	0	0	0	23.4	1390	0.6	0.16	1	7	0.7	7	100	0	1.16669	1.53796	155.322	0.483333
	New basket 7, 8, 9	Mycoprotein-based bacon (Most popular), Industry brand	532	128	5.2	0.5	3.1	0.3	0	6	14	480							0	0	0.0570181	0.268821	3.6774	1.77
	19-496	Ham (Baseline for men and women)	451	107	3.3	1.1	1	1	0	0.1	18.4	800	NA	0.17	1	7	0.7	5	100	0	0.943366	1.28154	128.64	1.6
	New basket 7	Mycoprotein-based ham (Most popular), Industry brand	420	101	2.5	0.6	1.7	0.3	0	8.5	13.5	680							0	0	0.0797498	0.189819	19.6751	2.6
	New basket 8 & 9	Mycoprotein-based ham (Most inexpensive & nutritionally balanced), Industry brand	515	123	2.7	1.2	5.2	0.8	0	5.4	17	344							0	0	0.0797498	0.189819	19.6751	1.46
	19-510	Sausages, pork, raw (Baseline for men and women)	1282	309	25	9.15	9.6	2.8	0	2.8	11.9	470	0.9	0.11	1	103	0.9	7	100	0	0.880011	1.15605	129.217	0.609756
	New basket 7	Soy-based sausages (Most popular), Industry brand	637	153	6.2	0.9	2.3	0.7	0.7	6.6	18.6	560							0	0	0.0432401	0.165979	11.2536	0.85
	New basket 8	Mycoprotein-based sausages (Most inexpensive), Industry brand	827	198	11	1.4	11	1.5	1.5	5.5	11	480							0	0	0.0432401	0.165979	11.2536	0.74
	New basket 9	Soy-based sausages (Nutritionally balanced), Industry brand	633	152	6.2	0.5	8.5	3.7	3.7	8.6	11.2	520							0	35	0.0432401	0.165979	11.2536	0.93
	19-538	Chicken slices (Baseline for women)	482	114	1.5	0.4	2	0.2	0	0.3	23.2	580	0.2	0.18	0	13	0.4	5	100	0	0.955024	0.937698	50.086	0.572
	New basket 7	Mycoprotein-based ham (Most popular), Industry brand	420	101	2.5	0.6	1.7	0.3	0	8.5	13.5	680							0	0	0.0797498	0.189819	19.6751	2.6
	New basket 8 & 9	Mycoprotein-based ham (Most inexpensive & nutritionally balanced), Industry brand	515	123	2.7	1.2	5.2	0.8	0	5.4	17	344							0	0	0.0797498	0.189819	19.6751	1.46

## Sheet: Men_weekly
Table S2.4. Weekly nutrient and environmental outcomes between the basic basket versus new baskets substituting processed meat, milk and yogurt with the most popular, most inexpensive and nutritionally balanced novel plant-based foods for men
	UK_FCT_code & basket number	Food group	Food_Name	product_size	men_product_per_week	energy_kJ	energy_kcal	fat_g	saturated_fat_g	carbohydrate_g	total_sugars_g	free_sugars_g	fibre_g	protein_g	sodium_mg	vit_D_mcg	riboflavin_mg	vit_B12_mcg	calcium_mg	iron_mg	iodine_mcg	red_processed_meat_g	fruit_and_veg_g	median_GHG_wavg_kgCO2eq	median_land_wavg_square_meters	median_WaterUse_wavg_L	price_GBP
1	11-788	Grains and cereals (Minimally processed)	Porridge oats, unfortified	1000	50	807	190.5	4.05	0.64	35.35	0.15	0	3.9	5.45	0.5	0	0.025	0	25	1.82	0	0	0	0.0679572	0.249024	12.317	0.0625
2	11-716	Grains and cereals (Minimally processed)	Pasta, white, dried, raw	500	70	1022.7	240.1	1.12	0.161	52.92	1.47	0	NA	7.91	1.4	0	0.021	0	16.8	1.113	0	0	0	0.07553	0.241413	24.865	0.0392
3	11-981	Grains and cereals (Processed)	Bread, wholemeal, average	800	720	6638.4	1562.4	18	3.312	302.4	20.16	0	50.4	67.68	2880	0	0.36	0	763.2	17.28	NA	0	0	0.494169	1.53729	137.927	0.675
4	11-986	Grains and cereals (Processed)	Bread rolls, wholemeal	340	110	1140.7	268.4	3.63	0.88	50.71	2.86	0	6.05	11.44	418	0	0.099	0	95.7	2.64	6.6	0	0	0.075498	0.234863	21.0721	0.420588
5	11-773	Grains and cereals (Processed)	Breakfast cereal, wheat biscuits, Weetabix type, fortified	255	60	847.2	199.2	1.14	0.156	43.62	2.34	0	5.82	6.3	156	0	0.72	0	18	7.14	0	0	0	0.0750965	0.218569	21.3151	0.470588
6	11-1145	Grains and cereals (Processed)	Bread, white, average	300	75	753	177	1.575	NA	36.525	2.25	0	2.175	6.525	300	0	0.0525	0	116.25	1.125	NA	0	0	0.043797	0.137824	13.0686	0.275
7	11-988	Grains and cereals (Processed)	Croissants	134	124	1938.12	462.52	24.428	12.1024	53.692	6.572	0	3.844	10.292	409.2	0.124	0.1984	0	93	1.364	NA	0	0	0.217965	0.331482	39.8483	1.43433
8	11-781	Grains and cereals (Processed)	Muesli, Swiss style, no added sugar or salt, unfortified	1000	40	606.4	142.8	2.36	0.476	28.28	5.2	0	3.4	3.92	26.4	0	0.148	0	31.2	1.068	7.6	0	0	0.0724354	0.190532	16.9695	0.096
9	13-489	Tubers (Minimally processed and processed)	Potatoes, old, raw, flesh only	2000	1200	4188	984	1.2	0.36	235.2	10.8	0	24	22.8	24	0	0.12	0	84	3.84	12	0	0	1.03121	2.41393	66.0836	0.834
10	13-488	Tubers (Minimally processed and processed)	Potato chips, oven ready, with batter, baked	950	500	4260	1010	30.5	6.5	178	2	0	16.5	17	965	0	0.55	0	85	3.5	5	0	0	0.358157	1.02429	32.2732	1.26316
11	13-533	Tubers (Minimally processed and processed)	Potato products, shaped, frozen, baked	750	40	319.6	76	3.32	0.356	11.24	0.16	0	1.08	1	101.6	0	0.008	0	11.6	0.296	NA	0	0	0.0300201	0.0609406	3.11647	0.101333
12	12-307	Milk & Other Dairy	Milk, skimmed, pasteurised, average	1130	2272	3271.68	772.48	6.816	2.9536	109.056	109.056	0	0	79.52	999.68	0	4.9984	18.176	2840	0.6816	681.6	0	0	4.53553	2.1957	374.969	2.41274
13	New basket 1		Almond-based Drink (Most consumed), Industry brand	1000	2272	1204.16	295.36	24.992	2.272	0	0	0	6.816	9.088	1272.32	17.04	4.7712	8.6336	2726.4	0	0	0	52.256	2.1337	1.28838	208.229	4.7712
14	New basket 2		Soy-based Drink (Most inexpensive), Industry brand	1000	2272	2612.8	636.16	29.536	4.544	15.904	6.816	6.816	11.36	68.16	454.4	17.04	4.7712	8.6336	2726.4	0	508.928	0	181.76	2.1337	1.28838	208.229	1.136
15	New basket 3		Soy-based Drink (Nutritionally balanced), Own-label	1000	2272	3135.36	749.76	34.08	4.544	24.992	9.088	9.088	11.36	79.52	908.8	17.04	4.7712	8.6336	2726.4	0	508.928	0	204.48	2.1337	1.28838	208.229	2.7264
16	12-346	Milk & Other Dairy	Cheese, Cheddar, English	220	160	2760	665.6	55.84	34.688	0.16	0.16	0	0	40.64	1156.8	0.48	0.624	3.84	1182.4	0.48	48	0	0	0.600639	0.614851	49.7241	1.78182
17	17-299	Milk & Other Dairy	Dips, sour-cream based, assorted flavours	150	125	1852.5	450	46.25	NA	5	2.5	0	NA	3.625	412.5	NA	NA	0	90	0.5	NA	0	0	0.432382	0.476907	37.9862	0.625
18	12-375	Milk & Other Dairy	Yogurt, whole milk, fruit	920	250	1157.5	272.5	7.5	5.025	44.25	41.5	31.5	NA	10	145	0.25	0.4	0.75	305	0.3	67.5	0	22.5	0.831292	0.835103	77.4669	1.08696
19	New basket 4	Yogurt alternatives	Soy-based Yogurt (Most consumed), flavoured, Industry brand	500	250	700	165	5.5	1	18.75	18.75	18.75	2.25	9.25	200	1.875	0.525	0.95	300	0	0	0	24.75	0.121526	0.301549	55.7561	1.05
20	New basket 5	Yogurt alternatives	Soy-based Yogurt (Most inexpensive), flavoured, Industry brand	500	250	785	187.5	5	1	23.5	23.25	23.25	2.5	9.25	210	1.875	0.525	0.95	300	0	0	0	51.5	0.121526	0.301549	55.7561	1.05
21	New basket 6	Yogurt alternatives	Soy-based Yogurt (Nutritionally balanced), flavoured, Own-label	400	250	792.5	187.5	5.25	0.75	25	24.25	24.25	1.25	9.5	60	0	0	0	300	0	0	0	37.5	0.121526	0.301549	55.7561	0.8
22	12-937	Eggs	Eggs, chicken, whole, raw	300	50	273.5	65.5	4.5	1.26	0	0	0	0	6.3	77	1.6	0.25	1.35	23	0.86	25	0	0	0.157534	0.166673	14.416	0.25
23	18-469	Meat and fish (Minimally processed)	Beef, mince, raw	250	200	1868	450	32.4	13.88	0	0	0	0	39.4	160	1.4	0.26	4	18	2.8	18	200	0	8.38135	17.549	730.586	1.752
24	18-468	Meat and fish (Minimally processed)	Beef, lean, average, raw	400	200	1084	258	8.6	3.48	0	0	0	0	45	126	1	0.42	4	10	5.4	20	200	0	8.38135	17.549	730.586	2.095
25	18-293	Meat and fish (Minimally processed)	Chicken, leg quarter, raw, meat and skin	500	280	2248.4	540.4	37.24	10.08	0	0	0	NA	51.24	224	1.4	0.756	2.8	19.6	2.24	22.4	0	0	1.75033	1.97742	111.202	1.68
26	18-488	Meat and fish (Minimally processed)	Chicken, meat, average, raw	1050	300	1371	324	6.3	1.8	0	0	0	0	66.9	231	0.3	0.54	0	18	2.1	18	0	0	1.87536	2.11866	119.145	1.79714
27	19-497	Meat (Processed)	Bacon rashers, back, raw	300	120	1069.2	258	19.8	7.44	0	0	0	0	19.8	1368	0.36	0.132	0	6	0.48	6	120	0	1.40003	1.84555	186.386	0.9
28	New basket 7, 8, 9	Meat alternatives	Mycoprotein-based bacon (Most consumed), Industry brand	150	120	638.4	153.6	6.24	0.6	3.72	0.36	0	7.2	16.8	576	0	0	0	0	0	0	0	0	0.0684217	0.322585	4.41288	2.124
29	19-496	Meat (Processed)	Ham	125	68	306.68	72.76	2.244	0.748	0.68	0.68	0	0.068	12.512	544	NA	0.1156	0.68	4.76	0.476	3.4	68	0	0.641489	0.871449	87.4749	1.088
30	New basket 7	Meat alternatives	Mycoprotein-based ham (Most consumed), Industry brand	100	68	285.6	68.68	1.7	0.408	1.156	0.204	0	5.78	9.18	462.4	0	0	0	0	0	0	0	0	0.0542299	0.129077	13.3791	1.768
31	New basket 8 & 9	Meat alternatives	Mycoprotein-based ham (Most inexpensive & nutritionally balanced), Industry brand	170	68	350.2	83.64	1.836	0.816	3.536	0.544	0	3.672	11.56	233.92	0	0	0	0	0	0	0	0	0.0542299	0.129077	13.3791	0.9928
32	19-510	Meat (Processed)	Sausages, pork, raw	410	110	1410.2	339.9	27.5	10.065	10.56	3.08	0	3.08	13.09	517	0.99	0.121	1.1	113.3	0.99	7.7	110	0	0.968012	1.27165	142.139	0.670732
33	New basket 7	Meat alternatives	Soy-based sausages (Most consumed), Industry brand	270	110	700.7	168.3	6.82	0.99	2.53	0.77	0.77	7.26	20.46	616	0	0	0	0	0	0	0	0	0.0475641	0.182576	12.3789	0.935
34	New basket 8	Meat alternatives	Mycoprotein-based sausages (Most inexpensive), Industry brand	336	110	909.7	217.8	12.1	1.54	12.1	1.65	1.65	6.05	12.1	528	0	0	0	0	0	0	0	0	0.0475641	0.182576	12.3789	0.814
35	New basket 9	Meat alternatives	Soy-based sausages (Nutritionally balanced), Industry brand	270	110	696.3	167.2	6.82	0.55	9.35	4.07	4.07	9.46	12.32	572	0	0	0	0	0	0	0	38.5	0.0475641	0.182576	12.3789	1.023
36	16-356	Meat and fish (Minimally processed)	Salmon, farmed, flesh only, raw	260	300	2706	651	45	8.31	0	0	0	0.6	61.2	129	14.1	0.21	13.2	30	0.99	36	0	0	2.88502	1.34507	139.546	5.59615
37	16-416	Meat and fish (Minimally processed)	Tuna, canned in brine, drained	240	160	736	174.4	1.6	0.48	0	0	0	0	39.84	468.8	1.76	0.176	5.44	16	2.416	19.2	0	0	1.60124	0.831149	455.236	3.16667
38	13-574	Meat alternatives	Quorn, pieces, as purchased	140	125	383.75	91.25	1.75	0.5	1.375	0.5	0	10.375	17.5	375	0	0.4875	0.375	NA	0.75	NA	0	0	0.132298	0.485967	10.1813	2.67857
39	13-496	Vegetables (Minimally processed and processed)	Carrots, old, raw	100	380	554.8	129.2	1.52	0.38	29.26	27.36	0	14.82	1.9	102.6	0	0.038	0	98.8	0.874	0	0	380	0.114256	0.102885	11.0182	0.247
40	13-352	Vegetables (Minimally processed and processed)	Spring onions, bulbs and tops, raw	100	12	11.76	2.76	0.06	0.012	0.36	0.336	0	NA	0.24	0.84	0	0.0036	0	4.68	0.228	NA	0	12	0.0105388	0.0141773	0.0975533	0.0708
41	13-505	Vegetables (Minimally processed and processed)	Mushrooms, white, raw	100	205	59.45	14.35	0.41	0.082	0.615	0.615	0	1.435	2.05	8.2	0	0.5535	0	6.15	0.4305	4.1	0	205	0.264447	0.351799	77.5364	0.5494
42	13-517	Vegetables (Minimally processed and processed)	Tomatoes, standard, raw	360	510	311.1	71.4	0.51	0.153	15.3	15.3	0	5.1	2.55	10.2	0	0.051	0	40.8	1.224	10.2	0	510	1.19158	0.476393	153.205	1.34583
43	13-438	Legumes (Minimally processed and processed)	Peas, raw	1000	410	1410.4	340.3	6.15	2.296	46.33	9.43	0	21.73	28.29	4.1	0	0.082	0	86.1	11.48	8.2	0	410	0.413854	2.71846	152.471	0.5945
44	99-991	Vegetables (Minimally processed and processed)	Mixed Leaves	90	100	63.67	15	0.37	0.06	0.53	0.47	0	1.4	2.47	23	0	0.14	0	119.67	1.09	3.33	0	100	0.0946352	0.0843823	20.5583	1.33333
45	13-523	Vegetables (Minimally processed and processed)	Cucumber, raw, flesh and skin	200	150	90	21	0.9	NA	1.8	1.8	0	1.05	1.5	6	0	0.03	0	31.5	0.45	4.5	0	150	0.13418	0.184438	20.8242	0.6675
46	13-524	Vegetables (Minimally processed and processed)	Pepper, capsicum, red, raw	170	190	169.1	39.9	0.38	0.095	8.17	7.98	0	4.18	1.52	1.9	0	0.114	0	13.3	0.741	5.7	0	190	0.175031	0.237755	69.6827	0.614706
47	13-509	Vegetables (Minimally processed and processed)	Cabbage, white, raw	690	105	106.05	25.2	0.105	0	5.04	5.04	0	3.15	1.26	7.35	0	0.021	0	58.8	0.4095	2.1	0	105	0.107431	0.137251	19.8497	0.121739
48	13-499	Vegetables (Minimally processed and processed)	Onions, raw	100	280	420	98	0.28	0	22.4	17.36	0	6.16	2.8	8.4	0	0.056	0	84	0.84	5.6	0	280	0.245904	0.330803	2.27624	0.28
49	13-244	Vegetables (Minimally processed and processed)	Garlic, raw	100	6	24.66	5.88	0.036	0.006	0.978	0.096	0	NA	0.474	0.24	0	0.0018	0	1.14	0.114	0.18	0	6	0.0055198	0.00751169	2.16316	0.057
50	13-530	Vegetables (Minimally processed and processed)	Tomatoes, canned, whole contents	227	127	101.6	24.13	0.127	0.0127	4.826	4.826	2.413	1.016	1.397	6.35	0	0.0508	0	13.97	0.7239	3.81	0	82.55	0.18045	0.117604	31.8813	0.223789
51	13-532	Legumes (Minimally processed and processed)	Baked beans, canned in tomato sauce	600	200	686	162	1	0.18	30	9.6	9.6	9.8	10	522	0	0.06	0	84	2.84	0	0	172	0.243314	1.38196	14.4498	0.75
52	14-319	Fruits (Minimally processed)	Apples, eating, raw, flesh and skin	672	800	1720	408	4	0.96	92.8	92.8	0	9.6	4.8	8	0	0.32	0	40	0.72	32	0	800	0.350053	0.525568	52.197	2.02381
53	14-318	Fruits (Minimally processed)	Bananas, flesh only	100	500	1740	405	0.5	0.2	101.5	90.5	0	7	6	0	0	0.2	0	30	1.35	15	0	500	0.466954	0.510268	398.63	0.45
54	14-365	Fruits (Minimally processed)	Pears, average, raw, flesh only	100	285	541.5	125.4	0.285	0.0285	32.205	32.205	0	7.695	0.855	2.85	0	0.114	0	19.95	0.399	2.85	0	285	0.124706	0.187234	18.5952	0.741
55	14-326	Fruits (Minimally processed)	Citrus fruit, soft/easy peelers, flesh only	600	575	994.75	235.75	1.15	0.23	55.2	55.2	0	8.625	4.025	5.75	0	0.1725	0	143.75	0.5175	5.75	0	575	0.307254	0.392366	87.8272	1.29375
56	14-330	Fruits (Processed)	Orange juice, ambient, UHT	1000	80	116.8	27.2	0	0	6.8	6.8	6.8	0	0.48	2.4	0	0.016	0	9.6	0.056	0.8	0	0	0.0352799	0.0540464	9.05238	0.16
57	14-329	Fruits (Processed)	Orange juice, chilled	1000	250	382.5	90	0	0	21.5	21.5	21.5	0	2.25	2.5	0	0.05	0	20	0.175	2.5	0	0	0.11025	0.168895	28.2887	0.3
58	14-263	Dried fruit and nuts	Sultanas	500	90	1053.9	247.5	0.36	NA	62.46	62.46	0	NA	2.43	17.1	0	0.045	0	57.6	1.98	NA	0	0	0.238883	0.691058	163.639	0.171
59	17-693	Snacks	Potato crisps, low fat	37.5	100	1924	458	21.5	1.85	63.5	1.5	0	NA	6.6	730	0	0.14	0	36	1.8	NA	0	0	0.141578	0.434301	22.9981	2.66667
60	17-367	Condiments, spices and sauces	Salt	750	2	0	0	0	0	0	0	0	0	0	786	0	0	0	0.2	0.006	0.88	0	0	0.00174491	0.00255044	0.454538	0.00466667
61	13-880	Condiments, spices and sauces	Pepper, black	50	15	NA	NA	0.495	0.2085	NA	0.09	0	3.795	1.56	3	0	0.027	0	66.45	1.4565	NA	0	0	0.0130868	0.0191283	3.40903	0.45
62	17-724	Condiments, spices and sauces	Gravy instant granules	190	12	205.68	48.84	1.932	1.2792	7.824	0.636	0	0.192	0.528	636	0	NA	0	2.64	0.06	NA	0	0	0.0201589	0.0221607	2.66047	0.176842
63	13-879	Condiments, spices and sauces	Paprika	30	10	NA	NA	1.29	0.214	NA	1.03	0.36	3.49	1.41	6.8	0	0.123	0	22.9	2.114	NA	0	0	0.00872456	0.0127522	2.27269	0.283333
64	17-517	Condiments, spices and sauces	Yeast extract	250	10	76.3	18	0.04	NA	0.35	0.16	0.16	0	4.07	430	0	1.19	1.45	7	0.29	4.9	0	0	0.0251574	0.0250526	10.4997	0.12
65	17-654	Condiments, spices and sauces	Mayonnaise, standard, retail	450	30	847.2	205.8	22.44	1.695	0.72	0.72	0.72	0	0.33	39.3	0	0.03	0.09	0.6	0.048	2.1	0	0	0.0284475	0.0740309	5.75191	0.0573333
66	17-073	Fruits (Processed)	Jam, fruit with edible seeds	454	20	222.8	52.2	0	0	13.8	13.8	0	NA	0.12	5.8	0	0	0	2.4	0.04	1.4	0	0	0.0503147	0.0501053	20.9993	0.039207
67	17-686	Butter, oils and spreads	Oil, vegetable, average	1000	30	1108.8	269.7	29.97	1.98	0	0	0	0	0	0	0	0	0	0	0.03	0	0	0	0.109393	0.55769	11.6474	0.0705
68	12-499	Butter, oils and spreads	Fat spread, low fat (26-39%), polyunsaturated	1000	210	2927.4	711.9	77.49	17.955	3.78	2.73	0	0	0	1012.2	17.64	0	0	8.4	0.021	NA	0	0	0.43197	0.579249	38.8135	0.966
69	17-661	Butter, oils and spreads	Butter, unsalted	250	45	1376.55	334.8	36.99	23.4405	0.27	0.27	0	0	0.27	3.6	0.405	0.0315	0.135	8.1	0	17.1	0	0	0.092565	0.124125	8.31718	0.3042
70	17-050	Added sugar	Honey	340	20	245.8	57.6	0	0	15.28	15.28	0	0	0.08	2.2	0	0.01	0	1	0.08	0	0	0	0.0503147	0.0501053	20.9993	0.176471
71	11-812	Snacks	Chocolate covered wafer biscuit	186.3	41.4	881.82	210.726	11.8404	7.245	25.2954	18.6714	18.6714	1.1178	2.277	37.26	0	0.0828	0	69.138	0.98118	9.108	0	0	0.302006	0.421563	27.9731	0.444444
72	11-814	Snacks	Flapjacks, retail	240	136	2476.56	590.24	31.008	13.94	75.752	39.712	39.712	7.072	6.936	263.84	0	0.0408	0	70.72	2.5568	0	0	0	0.385088	0.468358	71.1866	0.906667
73	11-823	Snacks	Oatcakes, plain, retail	250	88	1675.52	398.64	17.6	4.9896	55.264	2.816	0	8.272	8.184	700.48	0	0.0792	0	50.16	3.3616	0.88	0	0	0.187742	0.301718	35.6274	0.352
74	11-799	Snacks	Biscuits, digestive, plain	300	38.7097	752.129	179.226	8.24516	2.98452	25.3935	6.77419	6.77419	1.47097	2.4	217.161	0	0.00774194	0	36.7742	0.696774	0	0	0	0.0825845	0.13272	15.6719	0.083871
75	11-527	Snacks	Cake, chocolate fudge	385	150	2263.5	537	21.45	6.855	83.55	65.25	63.75	2.85	7.8	397.5	0.6	0.09	0	100.5	4.665	NA	0	0	0.307351	0.41305	76.6329	1.5
76	18-506	Ready meals	Pie, beef, puff or shortcrust pastry, individual, retail	568	142	1732.4	414.64	25.134	11.218	36.21	1.704	1.562	2.982	13.064	491.32	0	0.213	1.704	69.58	1.6614	4.26	32.66	0	0.625165	0.742169	68.4666	0.6875
77	11-1135	Ready meals	Yorkshire pudding, made with skimmed milk, homemade	370	65	520.65	123.5	4.81	0.7995	16.835	2.34	0	0.715	4.42	35.1	0.26	0.1365	0.65	79.95	0.52	18.2	0	0	0.0969877	0.177589	21.0972	0.439189
78	17-713	Ready meals	Soup, mushroom, cream of, canned	400	400	768	184	12	2	15.6	3.2	3.2	NA	4.4	920	0	0.2	0	120	1.2	12	0	28	0.367205	0.471227	47.2103	0.62
79	17-652	Ready meals	Soup, cream of tomato, canned	400	400	860	204	8	1.08	31.2	22	22	2.4	3.6	980	0	0.44	0	56	0.92	8	0	728	0.367205	0.471227	47.2103	0.62
80	17-165	Coffee and tea	Tea, black, infusion, average	250	100	2	0	0	0	0	0	0	0	0.1	0	0	0.02	0	0	0	0	0	0	1.89344	2.53264	2.04731	0.5
81	17-158	Coffee and tea	Coffee, powder, instant	200	30	96	22.5	0	0	1.35	0	0	0	4.38	24.3	0	0.063	0	42	1.38	0	0	0	0.228091	0.197546	9.34442	0.3375
	Total weekly		Basic basket (baseline)			76540.7	18208	745.041	230.082	2209.07	871.8	228.723	268.41	816.704	20677.5	42.669	16.8361	59.74	7830.13	113.18	1189.45	730.66	5541.05	47.7465	73.7301	5561.43	57.054
			New basket 1: most consumed			74473.2	17730.9	763.217	229.4	2100.01	762.744	228.723	275.226	746.272	20950.2	59.709	16.6089	50.1976	7716.53	112.499	507.848	730.66	5593.31	45.3447	72.8228	5394.69	59.4125
	Substitution with PB drink		New basket 2: most inexpensive			75881.8	18071.7	767.761	231.672	2115.91	769.56	235.539	279.77	805.344	20132.2	59.709	16.6089	50.1976	7716.53	112.499	1016.78	730.66	5722.81	45.3447	72.8228	5394.69	55.7773
			New basket 3: Most nutritionally balanced			76404.4	18185.3	772.305	231.672	2125	771.832	237.811	279.77	816.704	20586.6	59.709	16.6089	50.1976	7716.53	112.499	1016.78	730.66	5745.53	45.3447	72.8228	5394.69	57.3677
			New basket 4: most consumed			76083.2	18100.5	743.041	226.057	2183.57	849.05	215.973	270.66	815.954	20732.5	44.294	16.9611	59.94	7825.13	112.88	1121.95	730.66	5543.3	47.0368	73.1966	5539.72	57.0171
	Substitution with PB yogurt		New basket 5: most inexpensive			76168.2	18123	742.541	226.057	2188.32	853.55	220.473	270.91	815.954	20742.5	44.294	16.9611	59.94	7825.13	112.88	1121.95	730.66	5570.05	47.0368	73.1966	5539.72	57.0171
			New basket 6: Most nutritionally balanced			76175.7	18123	742.791	225.807	2189.82	854.55	221.473	269.66	816.204	20592.5	42.419	16.4361	58.99	7825.13	112.88	1121.95	730.66	5556.05	47.0368	73.1966	5539.72	56.7671
			New basket 7: most consumed			75379.3	17927.9	710.257	213.827	2205.23	869.374	229.493	285.502	817.742	19902.9	41.319	16.4675	57.96	7706.07	111.234	1172.35	432.66	5541.05	44.9072	70.3757	5175.6	59.2223
	Substitution with PB meat		New basket 8: most inexpensive			75652.9	17992.4	715.673	214.785	2217.18	870.594	230.373	282.184	811.762	19586.4	41.319	16.4675	57.96	7706.07	111.234	1172.35	432.66	5541.05	44.9072	70.3757	5175.6	58.3261
			New basket 9: Most nutritionally balanced			75439.5	17941.8	710.393	213.795	2214.43	873.014	232.793	285.594	811.982	19630.4	41.319	16.4675	57.96	7706.07	111.234	1172.35	432.66	5579.55	44.9072	70.3757	5175.6	58.5351
			Recommended daily allowance (RDAs)				2500	97	31	333		33	30	55.5	2400	10	1.3	1.5	700	8.7	140	70	400
			Recommended weekly allowance				17500	679	217	2331		231	210	388.5	16800	70	9.1	10.5	4900	60.9	980	490	2800
			Basic basket (baseline)				104.046	109.726	106.029	94.769		99.0141	127.814	210.22	123.08	60.9557	185.013	568.952	159.799	185.846	121.372	149.114	197.895
			New basket 1: most popular				101.319	112.403	105.714	90.0905		99.0141	131.06	192.091	124.703	85.2986	182.516	478.072	157.48	184.727	51.8212	149.114	199.761
	Substitution with PB drink		New basket 2: most inexpensive				103.267	113.072	106.761	90.7728		101.965	133.224	207.296	119.835	85.2986	182.516	478.072	157.48	184.727	103.753	149.114	204.386
			New basket 3: most nutritionally balanced				103.916	113.741	106.761	91.1627		102.948	133.224	210.22	122.54	85.2986	182.516	478.072	157.48	184.727	103.753	149.114	205.198
			New basket 4: most popular				103.431	109.432	104.174	93.6751		93.4946	128.886	210.027	123.408	63.2771	186.386	570.857	159.697	185.353	114.484	149.114	197.975
	Substitution with PB yogurt		New basket 5: most inexpensive				103.56	109.358	104.174	93.8788		95.4427	129.005	210.027	123.467	63.2771	186.386	570.857	159.697	185.353	114.484	149.114	198.93
			New basket 6: most nutritionally balanced				103.56	109.395	104.059	93.9432		95.8756	128.409	210.091	122.575	60.5986	180.617	561.81	159.697	185.353	114.484	149.114	198.43
			New basket 7: most popular				102.445	104.603	98.5378	94.6045		99.3474	135.953	210.487	118.47	59.0271	180.962	552	157.267	182.651	119.627	88.298	197.895
	Substitution with PB meat		New basket 8: most inexpensive				102.814	105.401	98.9793	95.1172		99.7284	134.373	208.948	116.586	59.0271	180.962	552	157.267	182.651	119.627	88.298	197.895
			New basket 9: most nutritionally balanced				102.524	104.623	98.523	94.9992		100.776	135.997	209.004	116.848	59.0271	180.962	552	157.267	182.651	119.627	88.298	199.27

## Sheet: Women_weekly
Table S2.5. Weekly nutrient and environmental outcomes between the basic basket versus new baskets substituting processed meat, milk and yogurt with the most popular, most inexpensive and nutritionally balanced novel plant-based foods for women
	UK_FCT_code & basket number	Food group	Food_Name	product_size	women_product_per_week	energy_kJ	energy_kcal	fat_g	saturated_fat_g	carbohydrate_g	total_sugars_g	free_sugars_g	fibre_g	protein_g	sodium_mg	vit_D_mcg	riboflavin_mg	vit_B12_mcg	calcium_mg	iron_mg	iodine_mcg	red_processed_meat_g	fruit_and_veg_g	median_GHG_wavg_kgCO2eq	median_land_wavg_square_meters	median_WaterUse_wavg_L	price_GBP
1	11-788	Grains and cereals (Minimally processed)	Porridge oats, unfortified	1000	25	403.5	95.25	2.025	0.32	17.675	0.075	0	1.95	2.725	0.25	0	0.0125	0	12.5	0.91	0	0	0	0.0339786	0.124512	6.1585	0.03125
2	11-716	Grains and cereals (Minimally processed)	Pasta, white, dried, raw	500	45	657.45	154.35	0.72	0.1035	34.02	0.945	0	NA	5.085	0.9	0	0.0135	0	10.8	0.7155	0	0	0	0.048555	0.155194	15.9846	0.0675
3	11-716	Grains and cereals (Minimally processed)	Pasta, white, dried, raw	500	30	438.3	102.9	0.48	0.069	22.68	0.63	0	NA	3.39	0.6	0	0.009	0	7.2	0.477	0	0	0	0.03237	0.103463	10.6564	0.045
4	11-861	Grains and cereals (Minimally processed)	Rice, white, long grain, raw	1000	75	1134.75	266.25	0.75	0.1875	63.825	0.15	0	0.825	5.025	0.75	0	0	0	12	0.195	0	0	0	0.32881	0.219915	179.468	0.09375
5	11-981	Grains and cereals (Processed)	Bread, wholemeal, average	800	400	3688	868	10	1.84	168	11.2	0	28	37.6	1600	0	0.2	0	424	9.6	NA	0	0	0.274538	0.854049	76.626	0.375
6	11-986	Grains and cereals (Processed)	Bread rolls, wholemeal	340	110	1140.7	268.4	3.63	0.88	50.71	2.86	0	6.05	11.44	418	0	0.099	0	95.7	2.64	6.6	0	0	0.075498	0.234863	21.0721	0.420588
7	11-925	Grains and cereals (Processed)	Tortilla, wheat, soft	367	64	771.84	182.4	3.648	1.6	34.496	1.28	0	2.304	4.992	398.08	0	0.0064	0	94.72	1.024	0	0	0	0.0452948	0.128373	11.4155	0.2703
8	11-773	Grains and cereals (Processed)	Breakfast cereal, wheat biscuits, Weetabix type, fortified	255	40	564.8	132.8	0.76	0.104	29.08	1.56	0	3.88	4.2	104	0	0.48	0	12	4.76	0	0	0	0.0500643	0.145712	14.21	0.313725
9	11-775	Grains and cereals (Processed)	Breakfast cereal, shredded wheat type, unfortified	675	50	708.5	166.5	1.25	0.17	35.6	0.3	0	6.1	5.45	2	0	0.02	0	19.5	1.4	0	0	0	0.0729912	0.172799	20.0535	0.259259
10	13-489	Tubers (Minimally processed and processed)	Potatoes, old, raw, flesh only	2000	560	1954.4	459.2	0.56	0.168	109.76	5.04	0	11.2	10.64	11.2	0	0.056	0	39.2	1.792	5.6	0	0	0.48123	1.1265	30.839	0.3892
11	13-488	Tubers (Minimally processed and processed)	Potato chips, oven ready, with batter, baked	950	165	1405.8	333.3	10.065	2.145	58.74	0.66	0	5.445	5.61	318.45	0	0.1815	0	28.05	1.155	1.65	0	0	0.118192	0.338014	10.6502	0.416842
12	12-307	Milk & Other Dairy	Milk, skimmed, pasteurised, average	1130	2000	2880	680	6	2.6	96	96	0	0	70	880	0	4.4	16	2500	0.6	600	0	0	3.99254	1.93284	330.078	2.12389
13	New basket 1	Milk alternatives	Almond-based Drink (Most popular), Industry brand	1000	2000	1060	260	22	2	0	0	0	6	8	1120	15	4.2	7.6	2400	0	0	0	46	1.87826	1.13414	183.3	4.2
14	New basket 2	Milk alternatives	Soy-based Drink (Most inexpensive), Industry brand	1000	2000	2300	560	26	4	14	6	6	10	60	400	15	4.2	7.6	2400	0	448	0	160	1.87826	1.13414	183.3	1
15	New basket 3	Milk alternatives	Soy-based Drink (Nutritionally balanced), Own-label	1000	2000	2760	660	30	4	22	8	8	10	70	800	15	4.2	7.6	2400	0	448	0	180	1.87826	1.13414	183.3	2.4
16	12-346	Milk & Other Dairy	Cheese, Cheddar, English	220	120	2070	499.2	41.88	26.016	0.12	0.12	0	0	30.48	867.6	0.36	0.468	2.88	886.8	0.36	36	0	0	0.45048	0.461138	37.293	1.33636
17	12-184	Milk & Other Dairy	Yogurt, whole milk, plain	150	125	416.25	98.75	3.75	2.3875	9.75	9.75	0	0	7.125	100	0	0.3375	0.25	250	0.125	78.75	0	0	0.415646	0.417551	38.7334	0.708333
18	New basket 4	Yogurt alternatives	Soy-based Yogurt (Most popular), natural, Industry brand	500	125	265	63.75	2.875	0.5	2.625	2.625	2.625	1.25	5	125	0.9375	0	0.475	150	0	0	0	13.375	0.0607628	0.150775	27.878	0.525
19	New basket 5	Yogurt alternatives	Soy-based Yogurt (Most inexpensive), natural, Own-label	500	125	211.25	51.25	3	0.5	0	0	0	1.125	5.375	50	0.9375	0	0	150	0	0	0	11.25	0.0607628	0.150775	27.878	0.275
20	New basket 6	Yogurt alternatives	Soy-based Yogurt (Nutritionally balanced), natural, Own-label	500	125	217.5	52.5	2.875	0.5	0	0	0	1.375	5.875	40	1.875	0	0.475	150	0	56.25	0	11.25	0.0607628	0.150775	27.878	0.3625
21	12-375	Milk & Other Dairy	Yogurt, whole milk, fruit	920	575	2662.25	626.75	17.25	11.5575	101.775	95.45	72.45	NA	23	333.5	0.575	0.92	1.725	701.5	0.69	155.25	0	51.75	1.91197	1.92074	178.174	2.5
22	New basket 4	Yogurt alternatives	Soy-based Yogurt (Most popular), flavoured, Industry brand	500	575	1610	379.5	12.65	2.3	43.125	43.125	43.125	5.175	21.275	460	4.3125	1.2075	2.185	690	0	0	0	56.925	0.279509	0.693563	128.239	2.415
23	New basket 5	Yogurt alternatives	Soy-based Yogurt (Most inexpensive), flavoured, Industry brand	500	575	1805.5	431.25	11.5	2.3	54.05	53.475	53.475	5.75	21.275	483	4.3125	1.2075	2.185	690	0	0	0	118.45	0.279509	0.693563	128.239	2.415
24	New basket 6	Yogurt alternatives	Soy-based Yogurt (Nutritionally balanced), flavoured, Own-label	400	575	1822.75	431.25	12.075	1.725	57.5	55.775	55.775	2.875	21.85	138	0	0	0	690	0	0	0	86.25	0.279509	0.693563	128.239	1.84
25	12-937	Eggs	Eggs, chicken, whole, raw	300	150	820.5	196.5	13.5	3.78	0	0	0	0	18.9	231	4.8	0.75	4.05	69	2.58	75	0	0	0.472603	0.500019	43.248	0.75
26	18-469	Meat and fish (Minimally processed)	Beef, mince, raw	250	210	1961.4	472.5	34.02	14.574	0	0	0	0	41.37	168	1.47	0.273	4.2	18.9	2.94	18.9	210	0	8.80042	18.4264	767.115	1.8396
27	18-488	Meat and fish (Minimally processed)	Chicken, meat, average, raw	1050	185	845.45	199.8	3.885	1.11	0	0	0	0	41.255	142.45	0.185	0.333	0	11.1	1.295	11.1	0	0	1.15647	1.30651	73.4724	1.10824
28	19-659	Meat (Processed)	Bacon rashers, back, smoked, grilled	300	60	729.6	175.8	13.26	4.98	0	0	0	0	14.04	834	0.36	0.096	0.6	4.2	0.42	4.2	60	0	0.700016	0.922776	93.193	0.29
29	New basket 7, 8, 9	Meat alternatives	Mycoprotein-based bacon (Most popular), Industry brand	150	60	319.2	76.8	3.12	0.3	1.86	0.18	0	3.6	8.4	288	0	0	0	0	0	0	0	0	0.0342109	0.161293	2.20644	1.062
30	19-496	Meat (Processed)	Ham	125	17	76.67	18.19	0.561	0.187	0.17	0.17	0	0.017	3.128	136	NA	0.0289	0.17	1.19	0.119	0.85	17	0	0.160372	0.217862	21.8687	0.272
31	New basket 7	Meat alternatives	Mycoprotein-based ham (Most popular), Industry brand	100	17	71.4	17.17	0.425	0.102	0.289	0.051	0	1.445	2.295	115.6	0	0	0	0	0	0	0	0	0.0135575	0.0322693	3.34477	0.442
32	New basket 8 & 9	Meat alternatives	Mycoprotein-based ham (Most inexpensive & nutritionally balanced), Industry brand	170	17	87.55	20.91	0.459	0.204	0.884	0.136	0	0.918	2.89	58.48	0	0	0	0	0	0	0	0	0.0135575	0.0322693	3.34477	0.2482
33	19-510	Meat (Processed)	Sausages, pork, raw	410	55	705.1	169.95	13.75	5.0325	5.28	1.54	0	1.54	6.545	258.5	0.495	0.0605	0.55	56.65	0.495	3.85	55	0	0.484006	0.635825	71.0693	0.335366
34	New basket 7	Meat alternatives	Soy-based sausages (Most popular), Industry brand	270	55	350.35	84.15	3.41	0.495	1.265	0.385	0.385	3.63	10.23	308	0	0	0	0	0	0	0	0	0.023782	0.0912882	6.18946	0.4675
35	New basket 8	Meat alternatives	Mycoprotein-based sausages (Most inexpensive), Industry brand	336	55	454.85	108.9	6.05	0.77	6.05	0.825	0.825	3.025	6.05	264	0	0	0	0	0	0	0	0	0.023782	0.0912882	6.18946	0.407
36	New basket 9	Meat alternatives	Soy-based sausages (Nutritionally balanced), Industry brand	270	55	348.15	83.6	3.41	0.275	4.675	2.035	2.035	4.73	6.16	286	0	0	0	0	0	0	0	19.25	0.023782	0.0912882	6.18946	0.5115
37	19-538	Meat (Processed)	Chicken slices	250	17	81.94	19.38	0.255	0.068	0.34	0.034	0	0.051	3.944	98.6	0.034	0.0306	0	2.21	0.068	0.85	17	0	0.162354	0.159409	8.51462	0.09724
38	New basket 7	Meat alternatives	Mycoprotein-based ham (Most popular), Industry brand	100	17	71.4	17.17	0.425	0.102	0.289	0.051	0	1.445	2.295	115.6	0	0	0	0	0	0	0	0	0.0135575	0.0322693	3.34477	0.442
39	New basket 8 & 9	Meat alternatives	Mycoprotein-based ham (Most inexpensive & nutritionally balanced), Industry brand	170	17	87.55	20.91	0.459	0.204	0.884	0.136	0	0.918	2.89	58.48	0	0	0	0	0	0	0	0	0.0135575	0.0322693	3.34477	0.2482
40	16-356	Meat and fish (Minimally processed)	Salmon, farmed, flesh only, raw	260	120	1082.4	260.4	18	3.324	0	0	0	0.24	24.48	51.6	5.64	0.084	5.28	12	0.396	14.4	0	0	1.15401	0.538028	55.8183	2.23846
41	16-416	Meat and fish (Minimally processed)	Tuna, canned in brine, drained	240	80	368	87.2	0.8	0.24	0	0	0	0	19.92	234.4	0.88	0.088	2.72	8	1.208	9.6	0	0	0.80062	0.415574	227.618	1.58333
42	13-574	Meat alternatives	Quorn, pieces, as purchased	140	140	429.8	102.2	1.96	0.56	1.54	0.56	0	11.62	19.6	420	0	0.546	0.42	NA	0.84	NA	0	0	0.148174	0.544283	11.4031	3
43	13-502	Vegetables (Minimally processed and processed)	Broccoli, green, raw	900	80	116.8	27.2	0.48	0.12	2.56	1.52	0	3.2	3.44	7.2	0	0.096	0	38.4	0.848	1.6	0	80	0.0818522	0.104572	15.1236	0.0933333
44	13-496	Vegetables (Minimally processed and processed)	Carrots, old, raw	100	300	438	102	1.2	0.3	23.1	21.6	0	11.7	1.5	81	0	0.03	0	78	0.69	0	0	300	0.090202	0.081225	8.69859	0.195
45	13-352	Vegetables (Minimally processed and processed)	Spring onions, bulbs and tops, raw	100	15	14.7	3.45	0.075	0.015	0.45	0.42	0	NA	0.3	1.05	0	0.0045	0	5.85	0.285	NA	0	15	0.0131735	0.0177216	0.121942	0.0885
46	13-505	Vegetables (Minimally processed and processed)	Mushrooms, white, raw	100	220	63.8	15.4	0.44	0.088	0.66	0.66	0	1.54	2.2	8.8	0	0.594	0	6.6	0.462	4.4	0	220	0.283797	0.377541	83.2098	0.5896
47	13-517	Vegetables (Minimally processed and processed)	Tomatoes, standard, raw	360	765	466.65	107.1	0.765	0.2295	22.95	22.95	0	7.65	3.825	15.3	0	0.0765	0	61.2	1.836	15.3	0	765	1.78737	0.71459	229.808	2.01875
48	13-438	Legumes (Minimally processed and processed)	Peas, raw	1000	160	550.4	132.8	2.4	0.896	18.08	3.68	0	8.48	11.04	1.6	0	0.032	0	33.6	4.48	3.2	0	160	0.161504	1.06086	59.5008	0.232
49	13-622	Vegetables (Minimally processed and processed)	Sweetcorn, kernels, raw	1000	130	330.2	78	2.34	0.26	10.53	2.6	0	NA	4.42	1.3	0	0.065	0	3.9	0.91	NA	0	130	0.131222	0.861951	48.3444	0.2275
50	99-991	Vegetables (Minimally processed and processed)	Mixed Leaves	90	400	254.68	60	1.48	0.24	2.12	1.88	0	5.6	9.88	92	0	0.56	0	478.68	4.36	13.32	0	400	0.378541	0.337529	82.2334	5.33333
51	13-523	Vegetables (Minimally processed and processed)	Cucumber, raw, flesh and skin	200	155	93	21.7	0.93	NA	1.86	1.86	0	1.085	1.55	6.2	0	0.031	0	32.55	0.465	4.65	0	155	0.138653	0.190586	21.5183	0.68975
52	13-524	Vegetables (Minimally processed and processed)	Pepper, capsicum, red, raw	170	260	231.4	54.6	0.52	0.13	11.18	10.92	0	5.72	2.08	2.6	0	0.156	0	18.2	1.014	7.8	0	260	0.239517	0.325348	95.3553	0.841176
53	99-992	Vegetables (Minimally processed and processed)	Stir fry Veg	320	300	323.49	75.99	0.66	0.12	15.99	14.61	0	8.1	2.55	21.51	0	0.06	0	66.99	1.08	5.49	0	300	0.262118	0.37036	100.358	1.40625
54	13-530	Vegetables (Minimally processed and processed)	Tomatoes, canned, whole contents	227	127	101.6	24.13	0.127	0.0127	4.826	4.826	2.413	1.016	1.397	6.35	0	0.0508	0	13.97	0.7239	3.81	0	82.55	0.18045	0.117604	31.8813	0.223789
55	13-531	Vegetables (Minimally processed and processed)	Tomato puree	200	30	86.1	20.1	0.06	0.012	3.87	3.87	3.87	1.41	1.32	14.7	0	0.036	0	13.5	0.435	NA	0	17.4	0.0674037	0.0268322	8.82661	0.0975
56	13-532	Legumes (Minimally processed and processed)	Baked beans, canned in tomato sauce	420	400	1372	324	2	0.36	60	19.2	19.2	19.6	20	1044	0	0.12	0	168	5.68	0	0	356	0.486629	2.76392	28.8997	0.428571
57	14-319	Fruits (Minimally processed)	Apples, eating, raw, flesh and skin	672	448	963.2	228.48	2.24	0.5376	51.968	51.968	0	5.376	2.688	4.48	0	0.1792	0	22.4	0.4032	17.92	0	448	0.19603	0.294318	29.2303	1.13333
58	14-318	Fruits (Minimally processed)	Bananas, flesh only	100	780	2714.4	631.8	0.78	0.312	158.34	141.18	0	10.92	9.36	0	0	0.312	0	46.8	2.106	23.4	0	780	0.728448	0.796018	621.862	0.702
59	14-365	Fruits (Minimally processed)	Pears, average, raw, flesh only	100	145	275.5	63.8	0.145	0.0145	16.385	16.385	0	3.915	0.435	1.45	0	0.058	0	10.15	0.203	1.45	0	145	0.0634472	0.0952592	9.4607	0.377
60	14-326	Fruits (Minimally processed)	Citrus fruit, soft/easy peelers, flesh only	600	285	493.05	116.85	0.57	0.114	27.36	27.36	0	4.275	1.995	2.85	0	0.0855	0	71.25	0.2565	2.85	0	285	0.152291	0.194477	43.5318	0.64125
61	14-330	Fruits (Processed)	Orange juice, ambient, UHT	1000	120	175.2	40.8	0	0	10.2	10.2	10.2	0	0.72	3.6	0	0.024	0	14.4	0.084	1.2	0	0	0.0529199	0.0810695	13.5786	0.24
62	14-329	Fruits (Processed)	Orange juice, chilled	1000	250	382.5	90	0	0	21.5	21.5	21.5	0	2.25	2.5	0	0.05	0	20	0.175	2.5	0	0	0.11025	0.168895	28.2887	0.3
63	14-880	Dried fruit and nuts	Nuts, mixed	25	50	1203.5	290.5	24.55	3.86	5.8	2.8	0	NA	11.9	2.5	0	0.11	0	47	1.465	8	0	0	0.132713	0.383921	90.9107	1
64	17-693	Snacks	Potato crisps, low fat	37.5	25	481	114.5	5.375	0.4625	15.875	0.375	0	NA	1.65	182.5	0	0.035	0	9	0.45	NA	0	0	0.0353946	0.108575	5.74954	0.666667
65	17-367	Condiments, spices and sauces	Salt	750	10	0	0	0	0	0	0	0	0	0	3930	0	0	0	1	0.03	4.4	0	0	0.00872456	0.0127522	2.27269	0.0233333
66	13-880	Condiments, spices and sauces	Pepper, black	50	10	NA	NA	0.33	0.139	NA	0.06	0	2.53	1.04	2	0	0.018	0	44.3	0.971	NA	0	0	0.00872456	0.0127522	2.27269	0.3
67	17-701	Condiments, spices and sauces	Dressing, French	175	30	415.2	100.5	9.66	NA	3.51	2.01	2.01	0.15	0.09	180	0	0	0	NA	NA	NA	0	0	0.0366471	0.0540589	5.93619	0.24
68	12-593	Condiments, spices and sauces	Sauce, cheese, packet mix, dry	40	20	406.6	97.2	5.68	3.52	8.18	1.12	0.06	0.34	3.86	540	0.1	0.116	0.26	86	0.16	NA	0	0	0.0335981	0.0369345	4.43411	0.5
69	17-724	Condiments, spices and sauces	Gravy instant granules	190	6	102.84	24.42	0.966	0.6396	3.912	0.318	0	0.096	0.264	318	0	NA	0	1.32	0.03	NA	0	0	0.0100794	0.0110803	1.33023	0.0884211
70	17-629	Condiments, spices and sauces	Sauce, Chinese stir fry	120	120	468	110.4	1.56	0.144	23.88	20.04	20.04	1.08	1.68	684	0	0.036	0	18	1.344	15.6	0	0	0.0826732	0.125563	30.4902	0.95
71	17-654	Condiments, spices and sauces	Mayonnaise, standard, retail	450	115	3247.6	788.9	86.02	6.4975	2.76	2.76	2.76	0	1.265	150.65	0	0.115	0.345	2.3	0.184	8.05	0	0	0.109049	0.283785	22.049	0.219778
72	17-073	Fruits (Processed)	Jam, fruit with edible seeds	454	20	222.8	52.2	0	0	13.8	13.8	0	NA	0.12	5.8	0	0	0	2.4	0.04	1.4	0	0	0.0503147	0.0501053	20.9993	0.039207
73	17-686	Butter, oils and spreads	Oil, vegetable, average	1000	40	1478.4	359.6	39.96	2.64	0	0	0	0	0	0	0	0	0	0	0.04	0	0	0	0.145858	0.743587	15.5299	0.094
74	12-499	Butter, oils and spreads	Fat spread, low fat (26-39%), polyunsaturated	1000	75	1045.5	254.25	27.675	6.4125	1.35	0.975	0	0	0	361.5	6.3	0	0	3	0.0075	NA	0	0	0.154275	0.206874	13.862	0.345
75	17-063	Added sugar	Sugar, white	1000	5	84	19.7	0	0	5.25	5.25	0	0	0	0.25	0	0	0	0.5	0.01	0	0	0	0.00919585	0.0103561	3.67768	0.011
76	11-799	Snacks	Biscuits, digestive, plain	300	105.882	2057.29	490.235	22.5529	8.16353	69.4588	18.5294	18.5294	4.02353	6.56471	594	0	0.0211765	0	100.588	1.90588	0	0	0	0.225893	0.363029	42.8672	0.529412
77	11-818	Snacks	Cereal bars, with fruit and/or nuts, with chocolate, unfortified	40	37	678.95	161.32	6.771	3.1191	24.42	15.059	11.951	1.887	2.22	81.77	0	0.0296	0.037	27.01	0.7104	2.22	0	0	0.113072	0.224853	24.276	0.925
78	11-936	Ready meals	Pizza, cheese and tomato, retail	252	252	2892.96	685.44	24.696	10.3824	90.972	9.828	9.828	7.308	30.744	1000.44	0	0.378	1.008	546.84	2.7468	42.84	0	0	0.541426	0.979957	83.982	3.5
79	18-506	Ready meals	Pie, beef, puff or shortcrust pastry, individual, retail	227	227	2769.4	662.84	40.179	17.933	57.885	2.724	2.497	4.767	20.884	785.42	0	0.3405	2.724	111.23	2.6559	6.81	0	0	0.999384	1.18642	109.45	1.95
80	17-712	Ready meals	Soup, vegetable, canned	400	400	656	156	2.4	NA	29.6	10.4	7.2	NA	5.6	920	0	0.08	0	48	1.6	NA	0	276	0.367205	0.471227	47.2103	0.62
81	11-1135	Ready meals	Yorkshire pudding, made with skimmed milk, homemade	370	65	520.65	123.5	4.81	0.7995	16.835	2.34	0	0.715	4.42	35.1	0.26	0.1365	0.65	79.95	0.52	18.2	0	0	0.0969877	0.177589	21.0972	0.439189
82	17-165	Coffee and tea	Tea, black, infusion, average	250	81.25	1.625	0	0	0	0	0	0	0	0.08125	0	0	0.01625	0	0	0	0	0	0	1.53842	2.05777	1.66344	0.40625
83	17-158	Coffee and tea	Coffee, powder, instant	200	40	128	30	0	0	1.8	0	0	0	5.84	32.4	0	0.084	0	56	1.84	0	0	0	0.304121	0.263394	12.4592	0.45
	Total weekly		Basic basket (baseline)			56304.4	13375.7	523.156	152.477	1678.78	715.901	204.508	201.706	601.117	18734.7	21.459	13.6299	43.869	7666.1	80.0116	1239.01	359	5226.7	32.9808	48.7476	4477.08	50.0211
			New basket 1: most popular			54484.4	12955.7	539.156	151.877	1582.78	619.901	204.508	207.706	539.117	18974.7	36.459	13.4299	35.469	7566.1	79.4116	639.01	359	5272.7	30.8665	47.9489	4330.31	52.0972
	Substitution with PB drink		New basket 2: most inexpensive			55724.4	13255.7	543.156	153.877	1596.78	625.901	210.508	211.706	591.117	18254.7	36.459	13.4299	35.469	7566.1	79.4116	1087.01	359	5386.7	30.8665	47.9489	4330.31	48.8972
			New basket 3: most nutritionally balanced			56184.4	13355.7	547.156	153.877	1604.78	627.901	212.508	211.706	601.117	18654.7	36.459	13.4299	35.469	7566.1	79.4116	1087.01	359	5406.7	30.8665	47.9489	4330.31	50.2972
			New basket 4: most popular			55100.9	13093.4	517.681	141.332	1613	656.451	177.808	208.131	597.267	18886.2	26.134	13.5799	44.554	7554.6	79.1966	1005.01	359	5245.25	30.9934	47.2537	4416.29	49.7528
	Substitution with PB yogurt		New basket 5: most inexpensive			55242.6	13132.7	516.656	141.332	1621.3	664.176	185.533	208.581	597.642	18834.2	26.134	13.5799	44.079	7554.6	79.1966	1005.01	359	5304.65	30.9934	47.2537	4416.29	49.5028
			New basket 6: most nutritionally balanced			55266.1	13133.9	517.106	140.757	1624.75	666.476	187.833	205.956	598.717	18479.2	22.759	12.3724	42.369	7554.6	79.1966	1061.26	359	5272.45	30.9934	47.2537	4416.29	49.0153
			New basket 7: most popular			55523.4	13187.6	502.71	143.209	1676.69	714.824	204.893	210.218	596.68	18234.8	20.57	13.4139	42.549	7601.85	78.9096	1229.26	210	5226.7	31.5591	47.1289	4297.52	51.44
	Substitution with PB meat		New basket 8: most inexpensive			55660.2	13219.9	505.418	143.688	1682.67	715.434	205.333	208.559	593.69	18076.6	20.57	13.4139	42.549	7601.85	78.9096	1229.26	210	5226.7	31.5591	47.1289	4297.52	50.9919
			New basket 9: most nutritionally balanced			55553.5	13194.6	502.778	143.193	1681.29	716.644	206.543	210.264	593.8	18098.6	20.57	13.4139	42.549	7601.85	78.9096	1229.26	210	5245.95	31.5591	47.1289	4297.52	51.0964
			Recommended daily allowance (RDAs)				2000	78	24	267		27	30	45	2400	10	1.1	1.5	700	14.8	140	70	400
			Recommended weekly allowance				14000	546	168	1869		189	210	315	16800	70	7.7	10.5	4900	103.6	980	490	2800
			Basic basket (baseline)				95.5405	95.8161	90.7604	89.8222		108.206	96.0503	190.831	111.516	30.6557	177.012	417.8	156.451	77.2313	126.43	73.2653	186.668
			New basket 1: most popular				92.5405	98.7465	90.4032	84.6858		108.206	98.9074	171.148	112.945	52.0843	174.415	337.8	154.41	76.6521	65.2051	73.2653	188.311
	Substitution with PB drink		New basket 2: most inexpensive				94.6834	99.4791	91.5937	85.4349		111.38	100.812	187.656	108.659	52.0843	174.415	337.8	154.41	76.6521	110.919	73.2653	192.382
			New basket 3: most nutritionally balanced				95.3977	100.212	91.5937	85.8629		112.438	100.812	190.831	111.04	52.0843	174.415	337.8	154.41	76.6521	110.919	73.2653	193.096
			New basket 4: most popular				93.5245	94.8134	84.1264	86.303		94.0785	99.1098	189.609	112.418	37.3343	176.363	424.324	154.175	76.4446	102.552	73.2653	187.33
	Substitution with PB yogurt		New basket 5: most inexpensive				93.8048	94.6256	84.1264	86.7471		98.1658	99.3241	189.728	112.108	37.3343	176.363	419.8	154.175	76.4446	102.552	73.2653	189.452
			New basket 6: most nutritionally balanced				93.8138	94.708	83.7842	86.9317		99.3828	98.0741	190.069	109.995	32.5129	160.681	403.514	154.175	76.4446	108.292	73.2653	188.302
			New basket 7: most popular				94.1975	92.0714	85.2434	89.7106		108.409	100.104	189.422	108.54	29.3857	174.207	405.229	155.14	76.1676	125.435	42.8571	186.668
	Substitution with PB meat		New basket 8: most inexpensive				94.4277	92.5674	85.5285	90.0303		108.642	99.3136	188.473	107.599	29.3857	174.207	405.229	155.14	76.1676	125.435	42.8571	186.668
			New basket 9: most nutritionally balanced				94.247	92.0839	85.2339	89.9567		109.282	100.125	188.508	107.73	29.3857	174.207	405.229	155.14	76.1676	125.435	42.8571	187.355

## Sheet: PB_meats
Table S2.6. Nutrient profiling model score, Nutri-score, NOVA category and total price per product per 100g for the most purchased novel plant-based meat alternatives to meat and dairy identified in Kantar’s Worldpanel Take Home dataset.
2019_consumption_ranking	Product_name	total_purchased_volume	Fruit_veg_nut_percentage	NPM_total	NOVA	nutriscore_grade	nutriscore_score	total_price_product_GBP	total_price_100g_GBP
1	Mycoprotein-based, Mincemeat, Industry brand	4140.03	0	-8	4	a	-8	2.5	0.83
2	Mycoprotein-based, Meat, Industry brand	3542.11	0	-6	4	a	-6	2.5	0.83
3	Soy-based, Sausages, Industry brand	2621.86	0	-3	4	a	-3	2.3	0.85
4	Mycoprotein-based, Sausages, Industry brand	2553.21	0	-2	4	a	-2	2.5	0.74
5	Mycoprotein-based, Nuggets, Industry brand	2038.35	0	-1	4	a	-1	2.3	0.77
6	Soy-based, Sausages, Industry brand	1221.73	19	-4	4	a	-4	2.5	0.93
7	Mycoprotein-based, Meat, Industry brand	756.4	0	-3	4	a	-3	3.75	0.83
8	Mycoprotein-based, Sausages, Industry brand	640.2	0	-3	4	a	-3	2.2	1.22
9	Mycoprotein-based, Nuggets, Industry brand	636.297	0	-2	4	a	-2	2.5	0.83
10	Mycoprotein-based, Meat, Industry brand	529.822	0	-6	4	a	-6	2.5	0.8
11	Soy-based, Mince, Own-label	505.44	0	-3	4	a	-3	2.75	0.61
12	Soy-based, Sausages, Industry brand	475.367	0	0	4	b	0	2.19	0.79
13	Vegetables-based, Burger, Own-label	447.148	54	-3	3	a	-3	2.1	0.46
14	Beans-based, Burger, Own-label	334.65	48	-4	3	a	-4	1.69	0.37
15	Mycoprotein-based, Mincemeat, Industry brand	333.298	0	1	4	b	1	2.5	0.83
16	Mycoprotein-based, Fillets, Industry brand	323.597	0	1	4	b	1	2.65	1.32
17	Mycoprotein-based, Fillets, Industry brand	321.977	0	-4	4	a	-4	2.65	1.32
18	Mycoprotein-based, Fillets, Industry brand	299.496	0	-4	4	a	-4	3.25	1.66
19	Mycoprotein-based, Bacon, Industry brand	291.42	0	-4	4	a	-4	2.65	1.77
20	Mycoprotein-based, Ham, Industry brand	284.1	0	-2	4	a	-2	2.6	2.6
21	Wheat-based, Burger, Own-label	265.54	47	-4	3	a	-3	2	0.44
22	Mycoprotein-based, Ham, Industry brand	252.16	0	-5	4	a	-5	2.49	1.46
23	Peas-based, Sausages, Own-label	244.08	42.5	-2	4	a	-1	2.29	0.85
24	Soy-based, Sausages, Industry brand	188.7	35	-4	4	a	-6	2.5	0.93
25	Soy-based, Mince, Own-label	53.25	0	-4	4	a	-4	2	0.44

## Sheet: PB_drinks
Table S2.7. Nutrient profiling model score, Nutri-score, NOVA category and total price per product per 100ml for the most purchased novel plant-based drinks alternatives to meat and dairy identified in Kantar’s Worldpanel Take Home dataset.
2019_consumption_ranking	Product_name	total_purchased_volume	Fruit_veg_nut_percentage	NPM_total	NOVA	nutriscore_grade	nutriscore_score	total_price_product_GBP	total_price_100g_GBP
1	Almond-based, Drink, Industry brand	15924	2.3	0	4	b	0	2.1	0.21
2	Oat-based, Drink, Industry brand	11165	0	-2	4	a	-1	2.3	0.23
3	Coconut-based, Drink, Industry brand	5592	5.3	0	4	b	0	2	0.2
4	Almond-based, Drink, Own-label	5205	2	0	4	b	0	0.99	0.1
5	Coconut-based, Drink, Industry brand	5059.25	8.4	1	4	b	1	1.8	0.18
6	Soy-based, Drink, Industry brand	4650	8.7	-2	4	a	-2	2	0.2
7	Oat-based, Drink, Industry brand	4492	0	0	3	b	0	2.2	0.22
8	Soy-based, Drink, Own-label	4290	7	-1	4	a	-1	1.35	0.14
9	Soy-based, Drink, Industry brand	4276	8	-1	4	a	-1	0.5	0.05
10	Oat-based, Drink, Industry brand	4164	0	0	4	b	0	2.1	0.21
11	Soy-based, Drink, Industry brand	3718	5.5	-1	4	a	-1	2	0.2
12	Soy-based, Drink, Industry brand	3718	5.5	-1	4	a	-1	2	0.2
13	Almond-based, Drink, Industry brand	3072	2	0	4	b	0	1.9	0.19
14	Soy-based, Drink, Own-label	2901	9	-2	4	a	-2	1.25	0.12
15	Rice-based, Drink, Industry brand	2121	0	1	4	b	1	2.95	0.3
16	Soy-based, Drink, Own-label	1896	9	-2	4	a	-2	0.69	0.07
17	Oat-based, Drink, Industry brand	1803	0	0	3	b	0	1.9	0.19
18	Soy-based, Drink, Own-label	1732	7	-1	4	a	-1	1.35	0.14
19	Almond-based, Drink, Own-label	1302	2	0	4	b	0	1.2	0.12
20	Almond-based, Drink, Own-label	1138	2	1	4	b	1	1.25	0.12
21	Oat-based, Drink, Industry brand	833	0	0	3	b	0	2.15	0.22
22	Almond-based, Drink, Own-label	830	2.3	0	4	b	0	1.45	0.14
23	Soy-based, Drink, Own-label	813	9	-2	4	a	-2	1.1	0.11
24	Almond-based, Drink, Own-label	701	2.3	0	4	b	0	0.99	0.1
25	Almond-based, Drink, Industry brand	515	6	0	1	b	0	3.3	0.33

## Sheet: PB_yogurts
Table S2.8. Nutrient profiling model score, Nutri-score, NOVA category and total price per product per 100g for the most purchased novel plant-based yogurts alternatives to meat and dairy identified in Kantar’s Worldpanel Take Home dataset.
2019_consumption_ranking	Product_name	total_purchased_volume	Fruit_veg_nut_percentage	NPM_total	NOVA	nutriscore_grade	nutriscore_score	total_price_product_GBP	total_price_100g_GBP
1	Soy-based, Yogurt, natural, Industry brand	1711	10.7	0	4	a	-2	2.1	0.42
2	Soy-based, Yogurt, flavoured, Industry brand	1114	9.9	0	4	a	-1	2.1	0.42
3	Soy-based, Yogurt, flavoured, Industry brand	1093.2	20.6	-2	4	a	-1	2.1	0.42
4	Soy-based, Yogurt, flavoured, Industry brand	729.5	18.7	-1	4	a	-1	2.5	0.5
5	Soy-based, Yogurt, natural, Industry brand	726	14.7	0	4	a	-2	2.1	0.42
6	Soy-based, Yogurt, natural, Industry brand	701.5	10.7	1	4	a	-1	2.1	0.42
7	Coconut-based, Yogurt, natural, Industry brand	547.5	20	5	4	c	5	2.1	0.42
8	Soy-based, Yogurt, flavoured, Industry brand	412.2	22.6	1	4	b	0	1.2	0.8
9	Soy-based, Yogurt, flavoured, Industry brand	410.5	20.6	1	4	b	0	2.5	0.5
10	Soy-based, Yogurt, flavoured, Own-label	383.2	17	0	4	b	1	1.5	0.38
11	Soy-based, Yogurt, natural, Own-label	336.7	9	0	4	a	-2	1.09	0.22
12	Soy-based, Yogurt, natural, Industry brand	314.7	15.7	0	4	a	-3	2.1	0.52
13	Soy-based, Yogurt, natural, Own-label	285.5	9	-1	1	a	-3	1.45	0.29
14	Soy-based, Yogurt, flavoured, Industry brand	269.5	20.6	0	4	a	-1	2.1	0.42
15	Coconut-based, Yogurt, flavoured, Own-label	257.2	18	0	4	b	1	1.5	0.38
16	Coconut-based, Yogurt, natural, Industry brand	216.06	84	5	4	c	3	2.95	0.84
17	Soy-based, Yogurt, flavoured, Own-label	180.6	15	0	4	b	0	1.3	0.32
18	Coconut-based, Yogurt, flavoured, Industry brand	177.75	24	5	4	c	7	2.95	1.18
19	Soy-based, Yogurt, natural, Industry brand	169.2	10.8	0	3	a	-2	1.6	0.4
20	Coconut-based, Yogurt, flavoured, Industry brand	128.69	100	0	4	b	2	2.95	0.82
21	Soy-based, Yogurt, flavoured, Industry brand	124.65	22.5	1	4	b	0	1.2	0.8
22	Almond-based, Yogurt, flavoured, Industry brand	10.305	25	5	4	b	0	3.25	0.93
